# Supplementary material for: cis-Dichloridobis(quinoline-κN)­platinum(II) nitro­methane monosolvate
Source: Acta Crystallogr Sect E Struct Rep Online. 2012 Mar 28;68(Pt 4):m491. doi: 10.1107/S1600536812012469 (PMC3343880; doi:10.1107/S1600536812012469)
Supplement: Supplementary file 1 [file e-68-0m491-sup1.cif]

##############################################################################
#                                                                            #
# This CIF contains the data in a paper accepted for publication in          #
# Acta Crystallographica Section E. It conforms to the requirements of       #
# Notes for Authors for Acta Crystallographica Section E, and has been       #
# peer reviewed under the auspices of the IUCr Commission on Journals.       #
#                                                                            #
# Full details of the Crystallographic Information File format               #
# are given in the paper "The Crystallographic Information File (CIF):       #
# a New Standard Archive File for Crystallography" by S. R. Hall, F. H.      #
# Allen and I. D. Brown [Acta Cryst. (1991), A47, 655-685].                  #
#                                                                            #
# The current version of the core CIF dictionary is obtainable from          #
# ftp://ftp.iucr.org/pub/cif_core.dic.                                       #
#                                                                            #
# Software is freely available for graphical display of the structure(s)     #
# in this CIF. For information consult the CIF software page                 #
# http://www.iucr.org/resources/cif/software.                                #
#                                                                            #
# This file may be used for bona fide research purposes within the           #
# scientific community so long as proper attribution is given to the journal # 
# article from which it was obtained.                                        #
#                                                                            #
##############################################################################
data_global
_audit_creation_method     SHELXL-97
_journal_date_recd_electronic     2012-03-16
_journal_date_accepted     2012-03-22
_journal_name_full     'Acta Crystallographica, Section E'
_journal_year     2012
_journal_volume     68
_journal_issue      4
_journal_page_first     m491
_journal_page_last     m491
_journal_paper_category     QM
_journal_paper_doi     10.1107/S1600536812012469
_journal_coeditor_code     XU5489
_publ_contact_author_name     'Dr. Kwang Ha'
_publ_contact_author_address
; School of Applied Chemical Engineering,
  The Research Institute of Catalysis,
  Chonnam National University,
  Gwangju 500-757,
  Republic of Korea
;
_publ_contact_author_email     hakwang@chonnam.ac.kr
_publ_contact_author_fax     '82 62 530 1909'
_publ_contact_author_phone     '82 62 530 1901'
_publ_section_title
;
<i>cis</i>-Dichloridobis(quinoline-\k<i>N</i>)platinum(II) nitromethane
monosolvate
;
loop_
    _publ_author_name
    _publ_author_footnote
    _publ_author_address
    'Ha, Kwang' .
; School of Applied Chemical Engineering,
  Research Institute of Catalysis,
  Chonnam National University,
  Gwangju 500-757,
  Republic of Korea
;
data_I
_chemical_name_systematic
;
<i>cis</i>-Dichloridobis(quinoline-\k<i>N</i>)platinum(II) nitromethane
monosolvate
;
_chemical_name_common     ?
_chemical_formula_moiety     'C18 H14 Cl2 N2 Pt, C H3 N O2'
_chemical_formula_sum     'C19 H17 Cl2 N3 O2 Pt'
_chemical_formula_structural     ?
_chemical_formula_analytical     ?
_chemical_formula_iupac     '[Pt Cl2 (C9 H7 N)2], C H3 N O2'
_chemical_formula_weight     585.35
_chemical_melting_point     ?
_symmetry_cell_setting     triclinic
_symmetry_space_group_name_H-M     'P -1'
_symmetry_space_group_name_Hall     '-P 1'
loop_
    _symmetry_equiv_pos_as_xyz
    'x, y, z'
    '-x, -y, -z'
_cell_length_a     9.6204(5)
_cell_length_b     10.3698(5)
_cell_length_c     11.6946(6)
_cell_angle_alpha     104.2440(10)
_cell_angle_beta     101.9130(10)
_cell_angle_gamma     113.8340(10)
_cell_volume     970.87(8)
_cell_formula_units_Z     2
_cell_measurement_reflns_used     4362
_cell_measurement_theta_min     2.40
_cell_measurement_theta_max     25.99
_cell_measurement_temperature     200(2)
_exptl_crystal_description     'block'
_exptl_crystal_colour     'yellow'
_exptl_crystal_size_max     0.25
_exptl_crystal_size_mid     0.19
_exptl_crystal_size_min     0.13
_exptl_crystal_density_diffrn     2.002
_exptl_crystal_density_meas     ?
_exptl_crystal_density_method     'not measured'
_exptl_crystal_F_000     560
_exptl_absorpt_coefficient_mu     7.521
_exptl_absorpt_correction_type     multi-scan
_exptl_absorpt_process_details     '(SADABS; Bruker, 2000)'
_exptl_absorpt_correction_T_min     0.754134
_exptl_absorpt_correction_T_max     1.000000
_exptl_special_details
;
;
_diffrn_ambient_temperature     200(2)
_diffrn_radiation_type     MoK\a
_diffrn_radiation_wavelength     0.71073
_diffrn_radiation_source     'fine-focus sealed tube'
_diffrn_radiation_monochromator     graphite
_diffrn_measurement_device_type     'Bruker SMART 1000 CCD'
_diffrn_measurement_method     '\f and \w scans'
_diffrn_detector_area_resol_mean     ?
_diffrn_reflns_number     6035
_diffrn_reflns_av_R_equivalents     0.0211
_diffrn_reflns_av_sigmaI/netI     0.0391
_diffrn_reflns_theta_min     1.91
_diffrn_reflns_theta_max     25.99
_diffrn_reflns_theta_full     25.99
_diffrn_measured_fraction_theta_max     0.970
_diffrn_measured_fraction_theta_full     0.970
_diffrn_reflns_limit_h_min     -9
_diffrn_reflns_limit_h_max     11
_diffrn_reflns_limit_k_min     -12
_diffrn_reflns_limit_k_max     12
_diffrn_reflns_limit_l_min     -14
_diffrn_reflns_limit_l_max     14
_diffrn_standards_number     0
_diffrn_standards_interval_count     0
_diffrn_standards_interval_time     0
_diffrn_standards_decay_%     0
_refine_special_details
;
Refinement of <i>F</i>^2^ against ALL reflections. The weighted <i>R</i>-factor
<i>wR</i> and goodness of fit <i>S</i> are based on <i>F</i>^2^, conventional
<i>R</i>-factors <i>R</i> are based on <i>F</i>, with <i>F</i> set to zero for
negative <i>F</i>^2^. The threshold expression of <i>F</i>^2^ >
\s(<i>F</i>^2^) is used only for calculating <i>R</i>-factors(gt) <i>etc</i>.
and is not relevant to the choice of reflections for refinement.
<i>R</i>-factors based on <i>F</i>^2^ are statistically about twice as large
as those based on <i>F</i>, and <i>R</i>- factors based on ALL data will be
even larger.
;
_reflns_number_total     3707
_reflns_number_gt     3342
_reflns_threshold_expression     I>2\s(I)
_refine_ls_structure_factor_coef     Fsqd
_refine_ls_matrix_type     full
_refine_ls_R_factor_all     0.0388
_refine_ls_R_factor_gt     0.0299
_refine_ls_wR_factor_gt     0.0605
_refine_ls_wR_factor_ref     0.0842
_refine_ls_goodness_of_fit_ref     1.238
_refine_ls_restrained_S_all     1.238
_refine_ls_number_reflns     3707
_refine_ls_number_parameters     245
_refine_ls_number_restraints     0
_refine_ls_hydrogen_treatment     constr
_refine_ls_weighting_scheme     calc
_refine_ls_weighting_details
         'calc w=1/[\s^2^(Fo^2^)+(0.0000P)^2^+7.8267P] where P=(Fo^2^+2Fc^2^)/3'
_atom_sites_solution_hydrogens     geom
_atom_sites_solution_primary     direct
_atom_sites_solution_secondary     difmap
_refine_ls_shift/su_max     0.000
_refine_ls_shift/su_mean     0.000
_refine_diff_density_max     2.692
_refine_diff_density_min     -1.384
_refine_ls_extinction_method     none
_refine_ls_extinction_coef     ?
loop_
    _atom_type_symbol
    _atom_type_description
    _atom_type_scat_dispersion_real
    _atom_type_scat_dispersion_imag
    _atom_type_scat_source
    'C' 'C' 0.0033 0.0016
                         'International Tables Vol C Tables 4.2.6.8 and 6.1.1.4'
    'H' 'H' 0.0000 0.0000
                         'International Tables Vol C Tables 4.2.6.8 and 6.1.1.4'
    'Cl' 'Cl' 0.1484 0.1585
                         'International Tables Vol C Tables 4.2.6.8 and 6.1.1.4'
    'N' 'N' 0.0061 0.0033
                         'International Tables Vol C Tables 4.2.6.8 and 6.1.1.4'
    'O' 'O' 0.0106 0.0060
                         'International Tables Vol C Tables 4.2.6.8 and 6.1.1.4'
    'Pt' 'Pt' -1.7033 8.3905
                         'International Tables Vol C Tables 4.2.6.8 and 6.1.1.4'
_computing_data_collection     'SMART (Bruker, 2000)'
_computing_cell_refinement     'SAINT (Bruker, 2000)'
_computing_data_reduction     'SAINT (Bruker, 2000)'
_computing_structure_solution     'SHELXS97 (Sheldrick, 2008)'
_computing_structure_refinement     'SHELXL97 (Sheldrick, 2008)'
_computing_molecular_graphics
                              'ORTEP-3 (Farrugia, 1997) and PLATON (Spek, 2009)'
_computing_publication_material     'SHELXL97 (Sheldrick, 2008)'
loop_
    _atom_site_type_symbol
    _atom_site_label
    _atom_site_fract_x
    _atom_site_fract_y
    _atom_site_fract_z
    _atom_site_U_iso_or_equiv
    _atom_site_adp_type
    _atom_site_calc_flag
    _atom_site_refinement_flags
    _atom_site_occupancy
    _atom_site_symmetry_multiplicity
    _atom_site_disorder_assembly
    _atom_site_disorder_group
    Pt Pt1 0.24674(4) 0.27007(3) 0.45574(3) 0.02575(10) Uani d . 1 1 . .
    Cl Cl1 0.0985(2) 0.3934(2) 0.48336(18) 0.0326(4) Uani d . 1 1 . .
    Cl Cl2 0.2977(3) 0.2747(3) 0.65828(18) 0.0395(5) Uani d . 1 1 . .
    N N1 0.3854(7) 0.1676(7) 0.4262(6) 0.0245(13) Uani d . 1 1 . .
    N N2 0.2011(7) 0.2682(7) 0.2765(6) 0.0252(13) Uani d . 1 1 . .
    C C1 0.5394(9) 0.2527(9) 0.4458(7) 0.0284(16) Uani d . 1 1 . .
    H H1 0.5840 0.3595 0.4829 0.034 Uiso calc R 1 1 . .
    C C2 0.6416(10) 0.1950(9) 0.4153(7) 0.0327(18) Uani d . 1 1 . .
    H H2 0.7528 0.2614 0.4333 0.039 Uiso calc R 1 1 . .
    C C3 0.5792(10) 0.0430(9) 0.3596(7) 0.0310(17) Uani d . 1 1 . .
    H H3 0.6456 0.0013 0.3368 0.037 Uiso calc R 1 1 . .
    C C4 0.4121(9) -0.0533(9) 0.3356(7) 0.0279(16) Uani d . 1 1 . .
    C C5 0.3400(10) -0.2136(9) 0.2791(7) 0.0345(18) Uani d . 1 1 . .
    H H5 0.4021 -0.2590 0.2533 0.041 Uiso calc R 1 1 . .
    C C6 0.1834(10) -0.3010(9) 0.2622(7) 0.0358(19) Uani d . 1 1 . .
    H H6 0.1349 -0.4078 0.2213 0.043 Uiso calc R 1 1 . .
    C C7 0.0899(10) -0.2368(9) 0.3042(7) 0.0331(18) Uani d . 1 1 . .
    H H7 -0.0189 -0.3013 0.2944 0.040 Uiso calc R 1 1 . .
    C C8 0.1541(9) -0.0833(8) 0.3586(6) 0.0274(16) Uani d . 1 1 . .
    H H8 0.0909 -0.0407 0.3869 0.033 Uiso calc R 1 1 . .
    C C9 0.3187(8) 0.0128(8) 0.3725(6) 0.0218(14) Uani d . 1 1 . .
    C C10 0.3191(11) 0.3682(9) 0.2522(8) 0.0331(18) Uani d . 1 1 . .
    H H10 0.4228 0.4291 0.3160 0.040 Uiso calc R 1 1 . .
    C C11 0.2975(11) 0.3873(9) 0.1381(8) 0.041(2) Uani d . 1 1 . .
    H H11 0.3854 0.4592 0.1243 0.049 Uiso calc R 1 1 . .
    C C12 0.1504(12) 0.3031(9) 0.0463(8) 0.044(2) Uani d . 1 1 . .
    H H12 0.1338 0.3173 -0.0316 0.053 Uiso calc R 1 1 . .
    C C13 0.0218(10) 0.1942(9) 0.0665(7) 0.0333(18) Uani d . 1 1 . .
    C C14 -0.1344(12) 0.1003(11) -0.0233(8) 0.044(2) Uani d . 1 1 . .
    H H14 -0.1561 0.1111 -0.1024 0.052 Uiso calc R 1 1 . .
    C C15 -0.2533(12) -0.0033(11) -0.0024(8) 0.049(2) Uani d . 1 1 . .
    H H15 -0.3571 -0.0651 -0.0660 0.059 Uiso calc R 1 1 . .
    C C16 -0.2242(10) -0.0207(10) 0.1153(8) 0.040(2) Uani d . 1 1 . .
    H H16 -0.3084 -0.0954 0.1300 0.048 Uiso calc R 1 1 . .
    C C17 -0.0761(10) 0.0692(9) 0.2076(7) 0.0343(18) Uani d . 1 1 . .
    H H17 -0.0582 0.0585 0.2869 0.041 Uiso calc R 1 1 . .
    C C18 0.0508(9) 0.1783(8) 0.1850(7) 0.0275(16) Uani d . 1 1 . .
    O O1 0.8350(9) 0.4264(8) 0.0474(7) 0.067(2) Uani d . 1 1 . .
    O O2 0.5859(11) 0.3279(13) 0.0137(9) 0.112(4) Uani d . 1 1 . .
    N N3 0.7193(10) 0.3685(8) 0.0788(7) 0.0438(18) Uani d . 1 1 . .
    C C19 0.7469(14) 0.3484(11) 0.1983(9) 0.061(3) Uani d . 1 1 . .
    H H19A 0.7237 0.4160 0.2566 0.091 Uiso calc R 1 1 . .
    H H19B 0.8600 0.3726 0.2334 0.091 Uiso calc R 1 1 . .
    H H19C 0.6756 0.2430 0.1857 0.091 Uiso calc R 1 1 . .
loop_
    _atom_site_aniso_label
    _atom_site_aniso_U_11
    _atom_site_aniso_U_22
    _atom_site_aniso_U_33
    _atom_site_aniso_U_12
    _atom_site_aniso_U_13
    _atom_site_aniso_U_23
    Pt1 0.02316(16) 0.02821(16) 0.02450(16) 0.01381(13) 0.00675(12) 0.00619(12)
    Cl1 0.0309(10) 0.0313(10) 0.0369(10) 0.0193(9) 0.0113(8) 0.0075(8)
    Cl2 0.0361(11) 0.0639(14) 0.0288(10) 0.0318(11) 0.0133(9) 0.0177(10)
    N1 0.020(3) 0.033(3) 0.029(3) 0.014(3) 0.016(3) 0.015(3)
    N2 0.026(3) 0.025(3) 0.028(3) 0.018(3) 0.007(3) 0.008(3)
    C1 0.017(4) 0.032(4) 0.033(4) 0.010(3) 0.005(3) 0.014(3)
    C2 0.032(4) 0.038(5) 0.032(4) 0.017(4) 0.008(4) 0.021(4)
    C3 0.039(5) 0.042(5) 0.030(4) 0.027(4) 0.017(4) 0.022(4)
    C4 0.032(4) 0.040(4) 0.028(4) 0.027(4) 0.012(3) 0.020(3)
    C5 0.037(5) 0.038(5) 0.035(4) 0.025(4) 0.011(4) 0.013(4)
    C6 0.038(5) 0.029(4) 0.031(4) 0.015(4) 0.006(4) 0.003(3)
    C7 0.028(4) 0.026(4) 0.039(5) 0.012(3) 0.006(4) 0.010(3)
    C8 0.025(4) 0.031(4) 0.022(4) 0.012(3) 0.003(3) 0.009(3)
    C9 0.020(4) 0.026(4) 0.018(3) 0.012(3) 0.002(3) 0.007(3)
    C10 0.044(5) 0.033(4) 0.039(5) 0.023(4) 0.024(4) 0.024(4)
    C11 0.046(5) 0.028(4) 0.047(5) 0.016(4) 0.017(4) 0.013(4)
    C12 0.069(7) 0.033(5) 0.029(4) 0.025(5) 0.017(5) 0.008(4)
    C13 0.040(5) 0.032(4) 0.025(4) 0.022(4) 0.001(4) 0.005(3)
    C14 0.052(6) 0.053(6) 0.030(5) 0.031(5) 0.010(4) 0.014(4)
    C15 0.039(5) 0.061(6) 0.031(5) 0.026(5) -0.005(4) 0.002(4)
    C16 0.026(4) 0.044(5) 0.034(5) 0.011(4) 0.002(4) 0.003(4)
    C17 0.039(5) 0.040(5) 0.023(4) 0.023(4) 0.009(4) 0.007(3)
    C18 0.031(4) 0.027(4) 0.026(4) 0.019(3) 0.005(3) 0.007(3)
    O1 0.062(5) 0.061(5) 0.064(5) 0.013(4) 0.025(4) 0.028(4)
    O2 0.051(6) 0.168(10) 0.072(6) 0.023(6) 0.001(5) 0.043(7)
    N3 0.042(5) 0.034(4) 0.027(4) 0.004(4) 0.000(3) 0.001(3)
    C19 0.071(8) 0.049(6) 0.041(6) 0.013(6) 0.010(5) 0.017(5)
_geom_special_details
;
All e.s.d.'s (except the e.s.d. in the dihedral angle between two l.s. planes)
are estimated using the full covariance matrix. The cell e.s.d.'s are taken
into account individually in the estimation of e.s.d.'s in distances, angles
and torsion angles; correlations between e.s.d.'s in cell parameters are only
used when they are defined by crystal symmetry. An approximate (isotropic)
treatment of cell e.s.d.'s is used for estimating e.s.d.'s involving l.s.
planes.
;
loop_
    _geom_bond_atom_site_label_1
    _geom_bond_atom_site_label_2
    _geom_bond_site_symmetry_2
    _geom_bond_distance
    _geom_bond_publ_flag
    Pt1 N1 . 2.045(6) y
    Pt1 N2 . 2.045(6) y
    Pt1 Cl1 . 2.2881(18) y
    Pt1 Cl2 . 2.3019(19) y
    N1 C1 . 1.315(9) ?
    N1 C9 . 1.375(9) ?
    N2 C10 . 1.331(10) ?
    N2 C18 . 1.373(9) ?
    C1 C2 . 1.403(11) ?
    C1 H1 . 0.9500 ?
    C2 C3 . 1.355(11) ?
    C2 H2 . 0.9500 ?
    C3 C4 . 1.428(11) ?
    C3 H3 . 0.9500 ?
    C4 C9 . 1.405(10) ?
    C4 C5 . 1.420(11) ?
    C5 C6 . 1.348(12) ?
    C5 H5 . 0.9500 ?
    C6 C7 . 1.413(11) ?
    C6 H6 . 0.9500 ?
    C7 C8 . 1.366(10) ?
    C7 H7 . 0.9500 ?
    C8 C9 . 1.438(10) ?
    C8 H8 . 0.9500 ?
    C10 C11 . 1.383(11) ?
    C10 H10 . 0.9500 ?
    C11 C12 . 1.353(13) ?
    C11 H11 . 0.9500 ?
    C12 C13 . 1.409(12) ?
    C12 H12 . 0.9500 ?
    C13 C14 . 1.404(12) ?
    C13 C18 . 1.420(10) ?
    C14 C15 . 1.332(13) ?
    C14 H14 . 0.9500 ?
    C15 C16 . 1.418(12) ?
    C15 H15 . 0.9500 ?
    C16 C17 . 1.364(11) ?
    C16 H16 . 0.9500 ?
    C17 C18 . 1.416(11) ?
    C17 H17 . 0.9500 ?
    O1 N3 . 1.213(10) ?
    O2 N3 . 1.185(11) ?
    N3 C19 . 1.450(11) ?
    C19 H19A . 0.9800 ?
    C19 H19B . 0.9800 ?
    C19 H19C . 0.9800 ?
loop_
    _geom_angle_atom_site_label_1
    _geom_angle_atom_site_label_2
    _geom_angle_atom_site_label_3
    _geom_angle_site_symmetry_1
    _geom_angle_site_symmetry_3
    _geom_angle
    _geom_angle_publ_flag
    N2 Pt1 N1 . . 90.3(2) y
    N2 Pt1 Cl1 . . 87.40(17) ?
    N1 Pt1 Cl1 . . 176.81(17) ?
    N2 Pt1 Cl2 . . 179.33(17) ?
    N1 Pt1 Cl2 . . 90.30(17) ?
    Cl1 Pt1 Cl2 . . 91.99(7) y
    C1 N1 C9 . . 118.8(6) ?
    C1 N1 Pt1 . . 118.8(5) ?
    C9 N1 Pt1 . . 121.9(5) ?
    C10 N2 C18 . . 119.4(7) ?
    C10 N2 Pt1 . . 117.8(5) ?
    C18 N2 Pt1 . . 122.5(5) ?
    N1 C1 C2 . . 123.9(7) ?
    N1 C1 H1 . . 118.1 ?
    C2 C1 H1 . . 118.1 ?
    C3 C2 C1 . . 118.9(8) ?
    C3 C2 H2 . . 120.5 ?
    C1 C2 H2 . . 120.5 ?
    C2 C3 C4 . . 118.9(7) ?
    C2 C3 H3 . . 120.5 ?
    C4 C3 H3 . . 120.5 ?
    C9 C4 C5 . . 119.6(7) ?
    C9 C4 C3 . . 118.7(7) ?
    C5 C4 C3 . . 121.7(7) ?
    C6 C5 C4 . . 119.9(7) ?
    C6 C5 H5 . . 120.0 ?
    C4 C5 H5 . . 120.0 ?
    C5 C6 C7 . . 121.2(7) ?
    C5 C6 H6 . . 119.4 ?
    C7 C6 H6 . . 119.4 ?
    C8 C7 C6 . . 120.8(8) ?
    C8 C7 H7 . . 119.6 ?
    C6 C7 H7 . . 119.6 ?
    C7 C8 C9 . . 119.0(7) ?
    C7 C8 H8 . . 120.5 ?
    C9 C8 H8 . . 120.5 ?
    N1 C9 C4 . . 120.6(7) ?
    N1 C9 C8 . . 120.0(6) ?
    C4 C9 C8 . . 119.4(7) ?
    N2 C10 C11 . . 122.9(8) ?
    N2 C10 H10 . . 118.5 ?
    C11 C10 H10 . . 118.5 ?
    C12 C11 C10 . . 119.6(8) ?
    C12 C11 H11 . . 120.2 ?
    C10 C11 H11 . . 120.2 ?
    C11 C12 C13 . . 119.8(8) ?
    C11 C12 H12 . . 120.1 ?
    C13 C12 H12 . . 120.1 ?
    C14 C13 C12 . . 124.0(8) ?
    C14 C13 C18 . . 117.6(8) ?
    C12 C13 C18 . . 118.3(7) ?
    C15 C14 C13 . . 122.9(8) ?
    C15 C14 H14 . . 118.6 ?
    C13 C14 H14 . . 118.6 ?
    C14 C15 C16 . . 119.6(8) ?
    C14 C15 H15 . . 120.2 ?
    C16 C15 H15 . . 120.2 ?
    C17 C16 C15 . . 120.4(9) ?
    C17 C16 H16 . . 119.8 ?
    C15 C16 H16 . . 119.8 ?
    C16 C17 C18 . . 120.0(8) ?
    C16 C17 H17 . . 120.0 ?
    C18 C17 H17 . . 120.0 ?
    N2 C18 C17 . . 120.6(7) ?
    N2 C18 C13 . . 119.9(7) ?
    C17 C18 C13 . . 119.4(7) ?
    O2 N3 O1 . . 121.4(9) ?
    O2 N3 C19 . . 120.1(9) ?
    O1 N3 C19 . . 118.5(8) ?
    N3 C19 H19A . . 109.5 ?
    N3 C19 H19B . . 109.5 ?
    H19A C19 H19B . . 109.5 ?
    N3 C19 H19C . . 109.5 ?
    H19A C19 H19C . . 109.5 ?
    H19B C19 H19C . . 109.5 ?
loop_
    _geom_torsion_atom_site_label_1
    _geom_torsion_atom_site_label_2
    _geom_torsion_atom_site_label_3
    _geom_torsion_atom_site_label_4
    _geom_torsion_site_symmetry_1
    _geom_torsion_site_symmetry_2
    _geom_torsion_site_symmetry_3
    _geom_torsion_site_symmetry_4
    _geom_torsion
    _geom_torsion_publ_flag
    N2 Pt1 N1 C1 . . . . 86.5(6) ?
    Cl2 Pt1 N1 C1 . . . . -93.2(5) ?
    N2 Pt1 N1 C9 . . . . -85.6(5) ?
    Cl2 Pt1 N1 C9 . . . . 94.7(5) ?
    N1 Pt1 N2 C10 . . . . -75.1(5) ?
    Cl1 Pt1 N2 C10 . . . . 102.7(5) ?
    N1 Pt1 N2 C18 . . . . 111.0(5) ?
    Cl1 Pt1 N2 C18 . . . . -71.3(5) ?
    C9 N1 C1 C2 . . . . -0.1(11) ?
    Pt1 N1 C1 C2 . . . . -172.4(6) ?
    N1 C1 C2 C3 . . . . 1.6(11) ?
    C1 C2 C3 C4 . . . . -0.9(11) ?
    C2 C3 C4 C9 . . . . -1.0(10) ?
    C2 C3 C4 C5 . . . . -179.1(7) ?
    C9 C4 C5 C6 . . . . -0.5(11) ?
    C3 C4 C5 C6 . . . . 177.6(7) ?
    C4 C5 C6 C7 . . . . -2.5(12) ?
    C5 C6 C7 C8 . . . . 2.7(12) ?
    C6 C7 C8 C9 . . . . 0.2(11) ?
    C1 N1 C9 C4 . . . . -1.9(10) ?
    Pt1 N1 C9 C4 . . . . 170.2(5) ?
    C1 N1 C9 C8 . . . . 175.3(6) ?
    Pt1 N1 C9 C8 . . . . -12.6(9) ?
    C5 C4 C9 N1 . . . . -179.4(7) ?
    C3 C4 C9 N1 . . . . 2.5(10) ?
    C5 C4 C9 C8 . . . . 3.3(10) ?
    C3 C4 C9 C8 . . . . -174.8(6) ?
    C7 C8 C9 N1 . . . . 179.6(7) ?
    C7 C8 C9 C4 . . . . -3.1(10) ?
    C18 N2 C10 C11 . . . . 0.5(11) ?
    Pt1 N2 C10 C11 . . . . -173.6(6) ?
    N2 C10 C11 C12 . . . . 0.8(12) ?
    C10 C11 C12 C13 . . . . -1.6(13) ?
    C11 C12 C13 C14 . . . . -179.2(8) ?
    C11 C12 C13 C18 . . . . 1.1(12) ?
    C12 C13 C14 C15 . . . . 179.1(9) ?
    C18 C13 C14 C15 . . . . -1.2(13) ?
    C13 C14 C15 C16 . . . . 0.5(14) ?
    C14 C15 C16 C17 . . . . 0.9(14) ?
    C15 C16 C17 C18 . . . . -1.5(13) ?
    C10 N2 C18 C17 . . . . 178.9(7) ?
    Pt1 N2 C18 C17 . . . . -7.2(9) ?
    C10 N2 C18 C13 . . . . -1.0(10) ?
    Pt1 N2 C18 C13 . . . . 172.8(5) ?
    C16 C17 C18 N2 . . . . -179.2(7) ?
    C16 C17 C18 C13 . . . . 0.7(11) ?
    C14 C13 C18 N2 . . . . -179.5(7) ?
    C12 C13 C18 N2 . . . . 0.2(11) ?
    C14 C13 C18 C17 . . . . 0.6(11) ?
    C12 C13 C18 C17 . . . . -179.7(7) ?
loop_
    _geom_hbond_atom_site_label_D
    _geom_hbond_atom_site_label_H
    _geom_hbond_atom_site_label_A
    _geom_hbond_site_symmetry_A
    _geom_hbond_distance_DH
    _geom_hbond_distance_HA
    _geom_hbond_distance_DA
    _geom_hbond_angle_DHA
    C16 H16 O2 2 0.95 2.59 3.323(13) 134.1
_iucr_refine_instructions_details
;
TITL [PtCl2(C9H7N)2] CH3NO2
CELL 0.71073   9.6204  10.3698  11.6946 104.244 101.913 113.834
ZERR    2.00   0.0005   0.0005   0.0006   0.001   0.001   0.001
LATT  1
SFAC C  H  Cl N O PT
UNIT 38 34 4  6 4 2
MERG 2
L.S. 18
OMIT -11   2   7
OMIT 3   1  10
OMIT 1  10   0
OMIT -3  12   0
OMIT 8   2   2
OMIT -5   1  13
OMIT 4   3   8
OMIT -11   2   6
OMIT 1   9   3
OMIT 10  -9   3
OMIT 2   8   3
OMIT 8   1   4
OMIT -4   2  13
OMIT 8   2   3
OMIT 7 -11   6
OMIT -3   1  13
OMIT 3   4   8
OMIT -8  -4  10
OMIT 9   1   1
OMIT -11   4   6
OMIT -5  12   1
OMIT 11  -8   2
OMIT 1 -10  11
OMIT -3  -8  12
OMIT -7  -5  10
OMIT 6   3   5
OMIT 3 -12   1
OMIT -8  -4   9
OMIT 6 -10   9
OMIT -2  11   1
OMIT 9 -10   4
OMIT 7   3   3
OMIT 11  -8   1
OMIT 8 -10   7
OMIT 0 -11   1
OMIT -4  -7  12
OMIT 5 -11   9
OMIT 0  -9  12
OMIT 1   1  12
OMIT -6   2  13
OMIT 3 -10  11
OMIT -10  -1   8
OMIT 2  -9  12
OMIT 7 -11   7
OMIT -3  11   2
OMIT -9  -3   2
OMIT -11   8   0
OMIT 9   1   2
OMIT 5 -10  10
OMIT 7   2   4
OMIT 6 -11   7
OMIT -9  -3   3
OMIT 6 -11   8
OMIT -4   4  12
OMIT 9 -11   4
OMIT 0   2  12
OMIT -1   1  13
OMIT 6   1   7
ACTA
BOND $H
CONF
EQIV $1 -x,-y,-z
HTAB C16 O2_$1
MPLA 6 N1 C1 C2 C3 C4 C9
MPLA 6 C4 C5 C6 C7 C8 C9
MPLA 6 N2 C10 C11 C12 C13 C18
MPLA 6 C13 C14 C15 C16 C17 C18
MPLA 5 Pt1 N1 N2 Cl1 Cl2
MPLA 10 N1 C1 C2 C3 C4 C5 C6 C7 C8 C9
MPLA 10 N2 C10 C11 C12 C13 C14 C15 C16 C17 C18
MPLA 5 Pt1 N1 N2 Cl1 Cl2
FMAP 2
PLAN -20
TEMP -73
WGHT    0.000000    7.826700
FVAR       0.42669
PT1   6    0.246736    0.270071    0.455743    11.00000    0.02316    0.02821 =
         0.02450    0.00619    0.00675    0.01381
CL1   3    0.098457    0.393382    0.483357    11.00000    0.03093    0.03133 =
         0.03692    0.00755    0.01131    0.01931
CL2   3    0.297668    0.274672    0.658277    11.00000    0.03610    0.06392 =
         0.02880    0.01775    0.01326    0.03184
N1    4    0.385427    0.167610    0.426198    11.00000    0.01982    0.03277 =
         0.02929    0.01540    0.01617    0.01427
N2    4    0.201126    0.268180    0.276466    11.00000    0.02646    0.02496 =
         0.02754    0.00773    0.00653    0.01785
C1    1    0.539371    0.252664    0.445816    11.00000    0.01715    0.03184 =
         0.03333    0.01386    0.00490    0.00987
AFIX  43
H1    2    0.584031    0.359531    0.482878    11.00000   -1.20000
AFIX   0
C2    1    0.641629    0.194981    0.415267    11.00000    0.03232    0.03848 =
         0.03168    0.02119    0.00843    0.01744
AFIX  43
H2    2    0.752802    0.261365    0.433339    11.00000   -1.20000
AFIX   0
C3    1    0.579222    0.043028    0.359561    11.00000    0.03854    0.04170 =
         0.02993    0.02199    0.01691    0.02738
AFIX  43
H3    2    0.645584    0.001279    0.336831    11.00000   -1.20000
AFIX   0
C4    1    0.412111   -0.053340    0.335574    11.00000    0.03209    0.03987 =
         0.02848    0.02002    0.01198    0.02724
C5    1    0.340002   -0.213553    0.279126    11.00000    0.03720    0.03828 =
         0.03526    0.01324    0.01109    0.02540
AFIX  43
H5    2    0.402102   -0.259031    0.253320    11.00000   -1.20000
AFIX   0
C6    1    0.183380   -0.300993    0.262213    11.00000    0.03815    0.02868 =
         0.03063    0.00266    0.00556    0.01478
AFIX  43
H6    2    0.134889   -0.407788    0.221319    11.00000   -1.20000
AFIX   0
C7    1    0.089932   -0.236830    0.304154    11.00000    0.02818    0.02643 =
         0.03889    0.00982    0.00622    0.01155
AFIX  43
H7    2   -0.018851   -0.301250    0.294365    11.00000   -1.20000
AFIX   0
C8    1    0.154091   -0.083330    0.358592    11.00000    0.02466    0.03147 =
         0.02150    0.00908    0.00287    0.01220
AFIX  43
H8    2    0.090903   -0.040701    0.386865    11.00000   -1.20000
AFIX   0
C9    1    0.318745    0.012763    0.372456    11.00000    0.02012    0.02562 =
         0.01805    0.00748    0.00187    0.01216
C10   1    0.319122    0.368162    0.252168    11.00000    0.04403    0.03301 =
         0.03919    0.02392    0.02401    0.02312
AFIX  43
H10   2    0.422781    0.429051    0.316030    11.00000   -1.20000
AFIX   0
C11   1    0.297529    0.387347    0.138086    11.00000    0.04628    0.02758 =
         0.04673    0.01256    0.01680    0.01645
AFIX  43
H11   2    0.385398    0.459181    0.124253    11.00000   -1.20000
AFIX   0
C12   1    0.150359    0.303087    0.046270    11.00000    0.06872    0.03259 =
         0.02937    0.00847    0.01694    0.02544
AFIX  43
H12   2    0.133800    0.317336   -0.031630    11.00000   -1.20000
AFIX   0
C13   1    0.021790    0.194196    0.066518    11.00000    0.03950    0.03153 =
         0.02523    0.00505    0.00122    0.02164
C14   1   -0.134369    0.100281   -0.023293    11.00000    0.05177    0.05255 =
         0.03023    0.01449    0.00987    0.03058
AFIX  43
H14   2   -0.156121    0.111070   -0.102419    11.00000   -1.20000
AFIX   0
C15   1   -0.253328   -0.003258   -0.002415    11.00000    0.03878    0.06072 =
         0.03144    0.00156   -0.00547    0.02570
AFIX  43
H15   2   -0.357100   -0.065087   -0.066025    11.00000   -1.20000
AFIX   0
C16   1   -0.224195   -0.020684    0.115330    11.00000    0.02574    0.04373 =
         0.03351    0.00298    0.00165    0.01146
AFIX  43
H16   2   -0.308410   -0.095446    0.130034    11.00000   -1.20000
AFIX   0
C17   1   -0.076118    0.069151    0.207578    11.00000    0.03941    0.04040 =
         0.02317    0.00687    0.00851    0.02304
AFIX  43
H17   2   -0.058161    0.058519    0.286920    11.00000   -1.20000
AFIX   0
C18   1    0.050835    0.178265    0.185050    11.00000    0.03103    0.02727 =
         0.02610    0.00701    0.00549    0.01945
O1    5    0.834972    0.426450    0.047390    11.00000    0.06241    0.06081 =
         0.06408    0.02800    0.02457    0.01287
O2    5    0.585895    0.327859    0.013722    11.00000    0.05141    0.16825 =
         0.07156    0.04294    0.00141    0.02278
N3    4    0.719275    0.368524    0.078771    11.00000    0.04171    0.03392 =
         0.02665    0.00104   -0.00034    0.00357
C19   1    0.746884    0.348388    0.198273    11.00000    0.07105    0.04899 =
         0.04072    0.01726    0.00958    0.01298
AFIX 137
H19A  2    0.723724    0.416050    0.256571    11.00000   -1.50000
H19B  2    0.860018    0.372550    0.233364    11.00000   -1.50000
H19C  2    0.675570    0.242955    0.185654    11.00000   -1.50000
HKLF 4
REM  [PtCl2(C9H7N)2] CH3NO2
REM R1 =  0.0299 for   3342 Fo > 4sig(Fo)  and  0.0388 for all   3707 data
REM    245 parameters refined using      0 restraints
END
WGHT      0.0000      7.8268
REM Highest difference peak  2.692,  deepest hole -1.384,  1-sigma level  0.214
Q1    1   0.1656  0.1973  0.4604  11.00000  0.05    2.69
Q2    1   0.2517  0.1873  0.6325  11.00000  0.05    1.98
Q3    1   0.0167  0.1277  0.3805  11.00000  0.05    0.99
Q4    1   0.2032  0.3207  0.3853  11.00000  0.05    0.98
Q5    1   0.2807  0.1458  0.1975  11.00000  0.05    0.98
Q6    1   0.1515  0.0207  0.4934  11.00000  0.05    0.92
Q7    1   0.3144  0.2761  0.5185  11.00000  0.05    0.89
Q8    1   0.3657  0.3268  0.4190  11.00000  0.05    0.86
Q9    1   0.1994  0.1022  0.5596  11.00000  0.05    0.85
Q10   1   0.4920  0.4096  0.5814  11.00000  0.05    0.83
Q11   1   0.0385  0.1257 -0.1578  11.00000  0.05    0.82
Q12   1   0.2127  0.2188  0.3592  11.00000  0.05    0.81
Q13   1   0.3677  0.2819  0.6642  11.00000  0.05    0.80
Q14   1  -0.1117  0.0976  0.3470  11.00000  0.05    0.79
Q15   1   0.2238  0.2027  0.5380  11.00000  0.05    0.76
Q16   1   0.3281  0.2094  0.4719  11.00000  0.05    0.76
Q17   1   0.3794  0.3396  0.3177  11.00000  0.05    0.76
Q18   1   0.1115  0.2389 -0.1585  11.00000  0.05    0.75
Q19   1   0.3801  0.3585  0.7728  11.00000  0.05    0.74
Q20   1  -0.1160  0.0183  0.1433  11.00000  0.05    0.72
;
