# Supplementary material for: cis-Dichloridobis(quinoline-κN)­platinum(II) nitro­methane monosolvate
Source: Acta Crystallogr Sect E Struct Rep Online. 2012 Mar 28;68(Pt 4):m491. doi: 10.1107/S1600536812012469 (PMC3343880; doi:10.1107/S1600536812012469)
Supplement: Supplementary file 2 [file e-68-0m491-Isup2.hkl]

# 
# h,k,l, Fc-squared, Fo-squared, sigma(Fo-squared) and status flag 
# 
data_I
_shelx_title ' [PtCl2(C9H7N)2] CH3NO2' 
_shelx_refln_list_code          4 
_shelx_F_calc_maximum      232.45 
_exptl_crystal_F_000       560.00 
_reflns_d_resolution_high  0.8109 
 
loop_ 
 _symmetry_equiv_pos_as_xyz 
 'x, y, z' 
 '-x, -y, -z' 
 
_cell_length_a     9.6204 
_cell_length_b    10.3698 
_cell_length_c    11.6946 
_cell_angle_alpha 104.244 
_cell_angle_beta  101.913 
_cell_angle_gamma 113.834 
 
_shelx_F_squared_multiplier     1.000 
 
loop_ 
 _refln_index_h 
 _refln_index_k 
 _refln_index_l 
 _refln_F_squared_calc 
 _refln_F_squared_meas 
 _refln_F_squared_sigma 
 _refln_observed_status 
   1   0   0      289.13      359.65     16.04 o 
   2   0   0    37847.82    37570.35    649.54 o 
   3   0   0       85.40       75.69     16.04 o 
   4   0   0     6702.39     6425.70    163.13 o 
   5   0   0      115.51       90.74     24.66 o 
   6   0   0     8563.49     8381.90    227.28 o 
   7   0   0        4.35        0.78     19.86 o 
   8   0   0     2434.95     2413.32     94.13 o 
   9   0   0      104.81       52.94     46.58 o 
  10   0   0      950.71     1157.54    115.23 o 
 -10   1   0       87.34       79.38     31.67 o 
  -9   1   0     1613.04     1740.76     85.04 o 
  -8   1   0      153.80      149.25     30.13 o 
  -7   1   0     5561.78     5202.86    182.90 o 
  -6   1   0      296.99      252.27     37.90 o 
  -5   1   0    15353.94    15477.03    339.54 o 
  -4   1   0      281.69      286.43     30.43 o 
  -3   1   0    18140.03    19041.38    367.78 o 
  -2   1   0     2630.61     2774.69     78.82 o 
  -1   1   0    19162.04    18656.22    237.81 o 
   0   1   0       26.11       66.65      4.60 o 
   1   1   0    25831.67    26756.82    460.76 o 
   2   1   0      229.56      166.78     11.11 o 
   3   1   0    19826.05    20166.73    377.99 o 
   4   1   0     1127.05     1082.73     54.81 o 
   5   1   0     5403.03     5231.04    152.75 o 
   6   1   0       12.69       38.44     35.34 o 
   7   1   0     3668.20     3454.22    106.19 o 
   8   1   0        0.39      -21.15     26.42 o 
 -10   2   0     1396.90     1559.02    134.07 o 
  -9   2   0      114.71      130.67     31.98 o 
  -8   2   0     1788.44     1792.09    114.08 o 
  -7   2   0     1247.18     1341.81     90.90 o 
  -6   2   0     8987.12     9131.08    251.72 o 
  -5   2   0      245.02      222.17     39.66 o 
  -4   2   0    22112.52    22185.16    447.69 o 
  -3   2   0      356.11      327.02     32.74 o 
  -2   2   0    11988.90    12044.99    354.32 o 
  -1   2   0     3297.09     3428.61     45.16 o 
   0   2   0    31754.61    32150.27    383.90 o 
   1   2   0     3330.42     3568.97     61.91 o 
   2   2   0    19977.78    20104.83    382.72 o 
   3   2   0      178.59      164.36     17.12 o 
   4   2   0     6220.65     6227.09    205.50 o 
   5   2   0       25.20       41.50     14.97 o 
   6   2   0     2067.36     2013.91     74.20 o 
   7   2   0      109.90      169.50     46.74 o 
   8   2   0     2751.05     2744.21    161.42 o 
   9   2   0        0.41      -16.53     21.86 o 
 -11   3   0     1080.19     1137.39     81.80 o 
 -10   3   0      375.81      380.09    114.35 o 
  -9   3   0     1896.84     1874.09    129.57 o 
  -8   3   0       85.02       90.46     38.23 o 
  -7   3   0     5427.15     5157.82    194.27 o 
  -6   3   0     3365.23     3111.49    137.26 o 
  -5   3   0    12544.86    12244.49    307.30 o 
  -4   3   0     7277.31     6853.62    197.89 o 
  -3   3   0    15287.82    14405.62    220.55 o 
  -2   3   0    15226.56    15274.96    167.83 o 
  -1   3   0    24556.35    25518.34    292.76 o 
   0   3   0    12671.77    12578.43    140.93 o 
   1   3   0    14703.17    14658.52    218.33 o 
   2   3   0     3870.17     3741.25     75.23 o 
   3   3   0    12388.67    12361.65    148.63 o 
   4   3   0      446.52      501.57     33.23 o 
   5   3   0     3126.69     3026.07     87.22 o 
   6   3   0      461.96      493.94     67.12 o 
   7   3   0     1339.75     1600.23    120.83 o 
   8   3   0      384.34      277.15     68.16 o 
 -11   4   0     1037.28      977.73     75.48 o 
 -10   4   0     1680.44     1718.95     88.85 o 
  -9   4   0     1900.22     1921.60    134.46 o 
  -8   4   0     1361.35     1293.48    102.60 o 
  -7   4   0     1272.93     1294.30     97.27 o 
  -6   4   0     5677.61     5120.58    191.69 o 
  -5   4   0     2338.82     2225.77    114.24 o 
  -4   4   0    17373.33    17365.54    272.40 o 
  -3   4   0    11029.17    11130.09    186.14 o 
  -2   4   0    15918.71    16871.87    186.23 o 
  -1   4   0     1223.41     1059.60     41.87 o 
   0   4   0    10157.60    10750.29    130.89 o 
   1   4   0     4426.18     4438.07     83.85 o 
   2   4   0     7201.61     7156.08    123.48 o 
   3   4   0     4029.01     4037.79     69.05 o 
   4   4   0     5584.34     5656.37    120.50 o 
   5   4   0       69.02       64.26     32.30 o 
   6   4   0     1634.49     1686.41    117.10 o 
   7   4   0       70.87       89.25     50.26 o 
 -11   5   0      377.64      279.61    122.45 o 
 -10   5   0     1875.08     1897.76    142.26 o 
  -9   5   0     2969.80     3043.05    173.89 o 
  -8   5   0     1477.90     1529.49    117.43 o 
  -7   5   0     5178.04     4959.21    203.94 o 
  -6   5   0     1777.04     1775.83    111.50 o 
  -5   5   0     3652.43     3505.46    102.16 o 
  -4   5   0     4967.75     4836.46    116.11 o 
  -3   5   0    10768.73    10663.92    187.25 o 
  -2   5   0     4324.45     4221.95     72.40 o 
  -1   5   0     7804.13     7795.95    104.32 o 
   0   5   0      974.04      874.27     37.74 o 
   1   5   0     4902.08     4934.52     95.91 o 
   2   5   0     3083.47     3147.86     75.93 o 
   3   5   0     9949.61     9823.25    131.45 o 
   4   5   0     1463.73     1669.82    105.79 o 
   5   5   0     2970.05     2955.17    153.62 o 
   6   5   0      262.78      433.03     78.65 o 
   7   5   0      719.16      768.40    102.65 o 
 -11   6   0     1068.39     1304.75     80.75 o 
 -10   6   0      501.95      577.53     85.63 o 
  -9   6   0     2497.13     2412.52    156.04 o 
  -8   6   0     2015.84     2321.18    147.42 o 
  -7   6   0     2713.03     2546.31    146.76 o 
  -6   6   0     3463.06     3524.47    162.03 o 
  -5   6   0     2038.60     1881.39    106.44 o 
  -4   6   0     2076.41     1983.98     73.32 o 
  -3   6   0     9485.98     9255.30    196.44 o 
  -2   6   0     7902.07     7975.38    108.80 o 
  -1   6   0     7043.61     6905.85    113.07 o 
   0   6   0     5888.23     5852.69     93.71 o 
   1   6   0     2123.20     2220.97     54.18 o 
   2   6   0     1193.13     1072.99     47.73 o 
   3   6   0     1026.46     1099.10     85.52 o 
   4   6   0     1275.49     1340.00    100.95 o 
   5   6   0     1338.45     1539.16    120.07 o 
   6   6   0      977.12     1122.66    112.05 o 
 -11   7   0      232.61      153.35     63.11 o 
 -10   7   0     1484.67     1778.35    142.42 o 
  -9   7   0      131.18      166.81     56.02 o 
  -8   7   0     3569.80     3862.53    191.58 o 
  -7   7   0     2690.12     2619.97    149.72 o 
  -6   7   0     2543.88     2420.62    117.24 o 
  -5   7   0     1891.72     1814.08     77.61 o 
  -4   7   0     4822.79     4546.27    121.36 o 
  -3   7   0     1479.21     1498.64     68.13 o 
  -2   7   0     6064.71     6099.12    125.69 o 
  -1   7   0     3199.48     3037.30     63.38 o 
   0   7   0     3231.67     3268.59     74.19 o 
   1   7   0     2341.67     2241.68     61.24 o 
   2   7   0     2595.19     2688.73    121.82 o 
   3   7   0     1471.81     1533.17    104.47 o 
   4   7   0     1356.62     1745.95    120.67 o 
   5   7   0      728.83      700.73     97.00 o 
 -10   8   0      103.54       62.56     49.98 o 
  -9   8   0     3126.16     3301.97    188.45 o 
  -8   8   0      218.60      283.14     64.70 o 
  -7   8   0     4252.98     4357.27    139.20 o 
  -6   8   0     2181.55     2291.35    110.92 o 
  -5   8   0     1237.42     1324.77     69.30 o 
  -4   8   0     3776.77     3805.68    114.82 o 
  -3   8   0     3473.93     3338.43    102.60 o 
  -2   8   0     1620.28     1628.91     73.35 o 
  -1   8   0     6127.91     6312.46    141.35 o 
   0   8   0     1407.07     1460.18     99.14 o 
   1   8   0     4452.07     4635.54    189.60 o 
   2   8   0     1543.55     1452.92    108.37 o 
   3   8   0     1134.81     1158.58    100.95 o 
 -11   9   0      202.40        2.31     28.12 o 
 -10   9   0      739.33     1115.85    117.81 o 
  -9   9   0      195.19      160.44     54.16 o 
  -8   9   0     2255.09     2227.58    151.54 o 
  -7   9   0      183.51      169.34     38.39 o 
  -6   9   0     5741.24     5580.75    160.05 o 
  -5   9   0      254.53      333.70     75.16 o 
  -4   9   0     3059.63     3055.76    106.98 o 
  -3   9   0     1235.15     1182.57     62.64 o 
  -2   9   0     2537.15     2585.35     91.33 o 
  -1   9   0      597.91      566.16     68.44 o 
   0   9   0     3828.11     4120.73    185.04 o 
   1   9   0      715.05      627.19     77.11 o 
   2   9   0     1212.07     1548.00    120.50 o 
 -10  10   0       29.95       33.61     51.03 o 
  -9  10   0     1002.98      971.84    113.86 o 
  -8  10   0        6.63       31.03     24.30 o 
  -7  10   0     2214.39     2254.89    105.98 o 
  -6  10   0      339.67      289.74     46.82 o 
  -5  10   0     4015.85     3876.80    130.81 o 
  -4  10   0      803.55      764.66     96.91 o 
  -3  10   0     2154.40     2162.32     91.34 o 
  -2  10   0      115.97       73.93     39.93 o 
  -1  10   0     1623.42     1954.61    132.15 o 
   0  10   0       22.55       44.65     37.57 o 
  -9  11   0      151.63      126.99     62.06 o 
  -8  11   0     1252.87     1403.33    131.43 o 
  -7  11   0        0.65      -16.81     22.46 o 
  -6  11   0     2302.05     2383.99    109.63 o 
  -5  11   0        1.22        4.42     24.34 o 
  -4  11   0     3608.59     3422.25    123.45 o 
  -3  11   0      330.36      242.22     63.66 o 
  -1  11   0        1.87      -12.03     29.99 o 
  -7  12   0      998.80     1189.18    122.92 o 
  -6  12   0       63.78       44.41     34.66 o 
  -4  12   0        0.07       14.39     28.45 o 
   4 -12   1      182.23       49.77     41.47 o 
   5 -12   1      910.50      866.33    100.46 o 
   6 -12   1      173.18       53.43     96.09 o 
   7 -12   1      710.93      734.34     97.49 o 
   8 -12   1        8.16       24.47     26.83 o 
   1 -11   1        1.39      -18.02     31.36 o 
   2 -11   1     1533.99     1478.41    117.81 o 
   3 -11   1        2.86        0.70     20.02 o 
   4 -11   1     2299.86     2327.52    102.21 o 
   5 -11   1      282.09      238.77     43.93 o 
   6 -11   1     1613.49     1626.64     90.87 o 
   7 -11   1      236.61      245.85     47.03 o 
   8 -11   1      949.85     1136.17    117.21 o 
   9 -11   1       15.69      -34.49     37.62 o 
  -1 -10   1     1965.26     2112.79    140.39 o 
   0 -10   1       26.39       51.30     36.36 o 
   1 -10   1     1487.63     1734.30    122.26 o 
   2 -10   1        2.00       -7.55     24.03 o 
   3 -10   1     2840.32     2961.53    106.78 o 
   4 -10   1       54.59       75.49     26.89 o 
   5 -10   1     4368.43     4278.27    138.16 o 
   6 -10   1      138.90       83.06     32.80 o 
   7 -10   1     1869.67     1842.36    227.11 o 
   8 -10   1      116.98      116.50     46.03 o 
   9 -10   1      949.74     1172.92    118.47 o 
  10 -10   1        3.73       11.42     45.81 o 
  -3  -9   1      208.74      158.35     54.21 o 
  -2  -9   1     2327.64     2556.36    147.69 o 
  -1  -9   1       74.45       73.21     38.01 o 
   0  -9   1     4579.66     4694.15    191.96 o 
   1  -9   1      115.60       89.21     24.42 o 
   2  -9   1     3710.23     3567.62    109.73 o 
   3  -9   1       15.64       30.07     19.31 o 
   4  -9   1     1584.48     1562.14     75.77 o 
   5  -9   1        0.77       -1.97     19.72 o 
   6  -9   1     3562.60     3802.20    142.28 o 
   7  -9   1        7.52       -0.02     21.24 o 
   8  -9   1     2482.48     2558.34    162.52 o 
   9  -9   1       37.18       45.04     45.92 o 
  -3  -8   1     1132.12     1408.44    106.61 o 
  -2  -8   1      251.69      231.56     50.37 o 
  -1  -8   1     2861.14     3079.85    125.61 o 
   0  -8   1      502.02      461.72     36.54 o 
   1  -8   1     6859.67     6850.15    150.01 o 
   2  -8   1       79.77      117.61     24.50 o 
   3  -8   1     4062.48     3656.29    107.97 o 
   4  -8   1     1554.82     1583.13     72.13 o 
   5  -8   1     2349.54     2383.09     93.70 o 
   6  -8   1      301.38      348.10     45.31 o 
   7  -8   1     4185.69     4337.85    200.64 o 
   8  -8   1      224.47      235.24     62.17 o 
   9  -8   1     2043.05     2221.27    154.01 o 
  10  -8   1        7.53      -13.51     36.58 o 
  -5  -7   1      247.05      273.91     68.60 o 
  -4  -7   1     3037.90     3071.56    155.27 o 
  -3  -7   1      212.89      276.16     54.43 o 
  -2  -7   1     2652.67     2967.99     71.86 o 
  -1  -7   1     1297.09     1241.66     42.52 o 
   0  -7   1     4353.75     4286.32     79.84 o 
   1  -7   1     2807.64     2788.25     83.23 o 
   2  -7   1     9532.12     9351.50    177.75 o 
   3  -7   1      569.98      633.52     41.76 o 
   4  -7   1     5098.69     4884.09    127.31 o 
   5  -7   1      600.70      658.10     93.45 o 
   6  -7   1     2978.98     3162.46    132.56 o 
   7  -7   1      621.21      611.20     41.99 o 
   8  -7   1     3245.81     3335.88    101.98 o 
   9  -7   1        5.20       -8.95     30.81 o 
  10  -7   1     2291.99     2414.77    162.91 o 
  11  -7   1       27.11       17.03     41.14 o 
  -6  -6   1     1057.74     1112.34    109.41 o 
  -5  -6   1     2309.39     2473.54    141.54 o 
  -4  -6   1     2225.31     2161.67    121.88 o 
  -3  -6   1     3890.33     4104.32    117.62 o 
  -2  -6   1     1303.24     1306.31     56.19 o 
  -1  -6   1     4113.76     4198.15     78.41 o 
   0  -6   1     6238.03     6431.79     98.02 o 
   1  -6   1     8747.88     8599.77    115.16 o 
   2  -6   1     3810.20     4020.60    120.40 o 
   3  -6   1     6870.02     6913.51    161.40 o 
   4  -6   1     1397.49     1451.92     35.25 o 
   5  -6   1     2640.50     2606.36     90.35 o 
   6  -6   1     1068.05      989.91     84.80 o 
   7  -6   1     3131.55     3339.21    165.93 o 
   8  -6   1      414.36      273.61     49.35 o 
   9  -6   1     3694.05     3803.31    121.21 o 
  10  -6   1       14.47       -5.54     22.70 o 
  11  -6   1     1697.68     1747.49    113.28 o 
  -7  -5   1      405.14      405.23     78.05 o 
  -6  -5   1      942.91     1275.74    107.65 o 
  -5  -5   1     2448.90     2161.40    126.60 o 
  -4  -5   1     8290.79     8491.05    152.93 o 
  -3  -5   1     3804.88     3940.61     94.77 o 
  -2  -5   1     5121.07     5143.13    104.61 o 
  -1  -5   1     3214.44     3521.29     77.21 o 
   0  -5   1     2230.87     2077.12     44.65 o 
   1  -5   1     4211.21     4286.89     65.31 o 
   2  -5   1     7241.65     6778.98    130.14 o 
   3  -5   1     3544.39     3650.82     94.24 o 
   4  -5   1     5720.76     5360.63    124.10 o 
   5  -5   1      467.44      457.08     55.09 o 
   6  -5   1     2658.86     2779.52    139.23 o 
   7  -5   1      571.84      584.73     71.62 o 
   8  -5   1     2661.28     2600.41     93.69 o 
   9  -5   1      607.42      589.49     50.90 o 
  10  -5   1     3506.51     3382.67    159.78 o 
  11  -5   1      162.82       80.31     71.05 o 
  -8  -4   1      745.53       46.58     40.97 o 
  -7  -4   1     1195.05     1451.33    116.93 o 
  -6  -4   1     1501.82     1351.70    105.18 o 
  -5  -4   1     1968.02     1992.97     72.99 o 
  -4  -4   1     3485.55     3334.25     68.03 o 
  -3  -4   1     5468.67     5550.18    112.62 o 
  -2  -4   1     6280.86     6508.52    117.55 o 
  -1  -4   1     6742.15     6415.51    146.92 o 
   0  -4   1    12957.85    13337.34    189.01 o 
   1  -4   1     2284.63     2077.67     35.62 o 
   2  -4   1    11185.17    11037.24    176.82 o 
   3  -4   1     6433.08     6281.52    314.17 o 
   4  -4   1     9198.89     9270.81    250.73 o 
   5  -4   1     7698.33     7764.71    235.96 o 
   6  -4   1      372.64      372.55     54.87 o 
   7  -4   1     1181.74     1168.03     94.64 o 
   8  -4   1      476.13      473.81     44.35 o 
   9  -4   1     1581.67     1520.09     78.20 o 
  10  -4   1      699.65      743.98    104.88 o 
  11  -4   1     2054.16     2048.39    103.63 o 
  -8  -3   1      972.68     1103.44    107.43 o 
  -7  -3   1     2175.22     2004.59    131.60 o 
  -6  -3   1      460.63      561.81     99.83 o 
  -5  -3   1     7030.93     7114.11    146.74 o 
  -4  -3   1     2452.30     2524.55     64.22 o 
  -3  -3   1    14872.10    15516.36    313.35 o 
  -2  -3   1     5076.74     5232.19    130.17 o 
  -1  -3   1    12889.97    13068.42    257.27 o 
   0  -3   1      939.40      977.15     31.11 o 
   1  -3   1     4188.39     4383.13     80.54 o 
   2  -3   1      244.42      280.68     15.11 o 
   3  -3   1     8034.18     8079.05    208.77 o 
   4  -3   1     4666.26     4453.36    152.80 o 
   5  -3   1     6166.09     5949.67    194.38 o 
   6  -3   1     4053.38     3886.92    159.67 o 
   7  -3   1     2500.60     2216.00     82.04 o 
   8  -3   1     1024.46      953.50     58.65 o 
   9  -3   1      943.74      960.19     64.65 o 
  10  -3   1     1721.35     1715.40     90.78 o 
  -9  -2   1      172.91        6.15     40.70 o 
  -8  -2   1     3187.23     3038.55    165.60 o 
  -7  -2   1      507.73      566.77     45.07 o 
  -6  -2   1     5895.83     5722.78    177.90 o 
  -5  -2   1     1734.22     1766.00     82.55 o 
  -4  -2   1    10050.05     9789.78    153.18 o 
  -3  -2   1      718.88      670.24     29.69 o 
  -2  -2   1    23243.57    24847.47    450.00 o 
  -1  -2   1    11820.49    11671.07    224.92 o 
   0  -2   1    14569.50    14756.97    281.33 o 
   1  -2   1    13160.37    13582.92    189.70 o 
   2  -2   1     3811.21     3934.75     69.80 o 
   3  -2   1      731.42      596.70     46.19 o 
   4  -2   1    10373.58    10189.21    253.04 o 
   5  -2   1     5386.17     5671.75    181.20 o 
   6  -2   1     2887.80     2534.96    189.41 o 
   7  -2   1     4461.05     4465.92    122.73 o 
   8  -2   1     1286.10     1229.92     67.59 o 
   9  -2   1      701.19      575.12     51.61 o 
  10  -2   1     1266.51     1187.99     77.37 o 
  -9  -1   1     2196.68     2391.53    151.76 o 
  -8  -1   1      877.36      737.87     53.68 o 
  -7  -1   1     8191.55     8232.01    239.31 o 
  -6  -1   1     2409.31     2397.36    104.85 o 
  -5  -1   1     6463.55     6297.62    174.94 o 
  -4  -1   1     2950.62     2637.10     92.27 o 
  -3  -1   1    15377.95    15433.92    206.13 o 
  -1  -1   1    45258.57    44684.54    760.10 o 
   0  -1   1     4273.02     4342.36     49.39 o 
   1  -1   1    13540.40    14462.47    183.71 o 
   2  -1   1     1342.83     1287.44     40.81 o 
   3  -1   1    11094.79    11246.39    170.14 o 
   4  -1   1     3333.66     3671.02     85.57 o 
   5  -1   1     6873.72     6806.90    137.01 o 
   6  -1   1     2317.59     2203.96    151.78 o 
   7  -1   1     3048.29     3028.20     98.85 o 
   8  -1   1     1143.97      955.72     98.29 o 
   9  -1   1      711.33      891.90     67.45 o 
  10  -1   1      632.44      849.08    100.57 o 
 -10   0   1     1320.73     1418.83     85.22 o 
  -9   0   1        7.43        6.20     19.71 o 
  -8   0   1     3825.05     3860.00    163.13 o 
  -7   0   1       15.30       26.09     22.13 o 
  -6   0   1    11344.13    11008.30    274.24 o 
  -5   0   1      450.97      310.82     35.26 o 
  -4   0   1     8707.59     8339.45    198.00 o 
  -3   0   1      242.10      187.18     22.19 o 
  -2   0   1    16454.77    17591.47    323.12 o 
  -1   0   1     7762.90     7595.58     80.62 o 
   0   0   1    23064.45    21179.06   1472.04 o 
   1   0   1      782.11      912.95     45.07 o 
   2   0   1     7047.31     7520.61    114.27 o 
   3   0   1       25.41       39.80      9.78 o 
   4   0   1     4372.16     4268.14     92.88 o 
   5   0   1       26.48       43.34     15.33 o 
   6   0   1     4481.34     4283.89    232.19 o 
   7   0   1      897.38      995.45     76.02 o 
   8   0   1     2077.07     2101.21     89.91 o 
   9   0   1      658.19      642.29     82.77 o 
 -10   1   1       39.53       41.03     27.92 o 
  -9   1   1     1236.34     1284.80    100.57 o 
  -8   1   1       64.35       45.53     26.47 o 
  -7   1   1     8551.07     8206.25    240.68 o 
  -6   1   1        1.75       -2.31     14.56 o 
  -5   1   1    20264.28    20462.83    421.77 o 
  -4   1   1      335.78      332.24     32.52 o 
  -3   1   1    14798.54    14952.12    297.58 o 
  -2   1   1      143.36      133.30     16.97 o 
  -1   1   1    15454.56    16074.23    164.02 o 
   0   1   1     1960.44     2003.19     34.52 o 
   1   1   1    37194.56    37552.46    453.26 o 
   2   1   1      622.60      609.63     30.48 o 
   3   1   1    12153.50    12333.96    183.00 o 
   4   1   1      219.59      243.96     21.54 o 
   5   1   1     3850.01     3675.22     93.81 o 
   6   1   1       79.00      101.50     29.82 o 
   7   1   1     5300.79     4884.13    200.91 o 
   8   1   1      312.95      301.81     67.50 o 
 -11   2   1        4.08       21.82     35.67 o 
 -10   2   1     2555.93     2837.85    165.71 o 
  -9   2   1        8.44       10.60     28.95 o 
  -8   2   1     6264.09     6383.52    223.21 o 
  -7   2   1      143.13      215.20     42.90 o 
  -6   2   1    15247.80    14928.99    350.42 o 
  -5   2   1        3.66       24.17     15.93 o 
  -4   2   1    27031.13    26418.71    511.57 o 
  -3   2   1      108.62      103.97     21.09 o 
  -2   2   1    54033.16    53961.78    573.36 o 
  -1   2   1       15.35       16.76      9.93 o 
   0   2   1    30875.42    30742.42    371.73 o 
   1   2   1     1852.31     1766.35     36.56 o 
   2   2   1    20302.79    20195.88    265.35 o 
   3   2   1      240.28      240.77     20.10 o 
   4   2   1     6114.09     5849.85    116.30 o 
   5   2   1        3.49       12.39     12.89 o 
   6   2   1     1896.02     2099.55    123.97 o 
   7   2   1       33.07       42.73     31.03 o 
   8   2   1     1969.61     2151.79    147.53 o 
 -11   3   1     2074.93     1998.46    102.85 o 
 -10   3   1       41.90       51.52     38.94 o 
  -9   3   1     2422.53     2660.17    151.81 o 
  -8   3   1      177.12      136.10     40.81 o 
  -7   3   1     6052.46     6168.88    211.08 o 
  -6   3   1      549.80      652.34     59.81 o 
  -5   3   1    19878.09    20297.94    437.92 o 
  -4   3   1     1207.58     1302.76     72.28 o 
  -3   3   1    39688.94    40110.22    410.31 o 
  -2   3   1     1373.55     1446.35     72.38 o 
  -1   3   1     6320.14     6441.22     83.75 o 
   0   3   1     1296.76     1245.97     32.28 o 
   1   3   1    11667.95    12153.32    169.10 o 
   2   3   1      781.07      769.95     21.86 o 
   3   3   1     8670.35     8478.76    142.53 o 
   4   3   1       94.07       77.47     16.37 o 
   5   3   1     1317.90     1433.48     99.85 o 
   6   3   1       28.27       -6.37     25.98 o 
   7   3   1     1448.06     1426.34    120.18 o 
   8   3   1       26.82       -1.21     37.29 o 
 -11   4   1      299.16      269.85     74.26 o 
 -10   4   1     2856.96     2622.71    166.64 o 
  -9   4   1      805.17      787.24     87.11 o 
  -8   4   1     4511.00     4331.37    191.03 o 
  -7   4   1       81.23       59.15     32.13 o 
  -6   4   1     8410.41     8131.12    250.51 o 
  -5   4   1      974.33      845.35     69.70 o 
  -4   4   1    24036.72    23808.65    349.08 o 
  -3   4   1     1596.35     1430.11     70.30 o 
  -2   4   1    25040.67    25452.21    276.41 o 
  -1   4   1       14.63       21.82      6.40 o 
   0   4   1     9752.73     9896.59    145.40 o 
   1   4   1     1362.96     1264.74     37.79 o 
   2   4   1     5238.16     5245.48    162.69 o 
   3   4   1      772.98      715.73     33.97 o 
   4   4   1     3836.48     3824.19    160.49 o 
   5   4   1      245.70      208.93     51.74 o 
   6   4   1     1721.48     1760.17    128.96 o 
   7   4   1        1.07       43.83     43.01 o 
 -11   5   1     1165.54     1367.68    132.09 o 
 -10   5   1      889.53      802.34     96.89 o 
  -9   5   1     5701.98     5857.67    246.89 o 
  -8   5   1      660.76      766.59     85.24 o 
  -7   5   1     7209.91     6801.39    244.31 o 
  -6   5   1     1817.06     1855.14    114.68 o 
  -5   5   1     5444.54     5046.27    126.52 o 
  -4   5   1    12870.71    13227.88    168.21 o 
  -3   5   1    21510.98    21936.43    245.77 o 
  -2   5   1     8775.22     8842.78    117.87 o 
  -1   5   1     7993.23     7667.31    106.36 o 
   0   5   1     1798.30     1681.82     42.28 o 
   1   5   1     4200.31     4022.72     82.17 o 
   2   5   1      755.41      719.07     51.24 o 
   3   5   1     3847.78     4183.95    162.85 o 
   4   5   1      464.36      401.45     68.00 o 
   5   5   1     1826.02     1823.56    126.49 o 
   6   5   1        7.92       64.81     47.95 o 
 -11   6   1      520.77      429.24     87.50 o 
 -10   6   1     1800.45     1646.59    137.20 o 
  -9   6   1     2399.08     2279.32    154.39 o 
  -8   6   1     6816.05     6449.32    254.69 o 
  -7   6   1     1189.55     1171.33    103.20 o 
  -6   6   1     7161.65     7200.30    190.15 o 
  -5   6   1     3470.30     3357.75    145.66 o 
  -4   6   1     8508.86     8769.47    124.56 o 
  -3   6   1     5418.53     5221.24     96.75 o 
  -2   6   1     8477.03     8634.51    208.83 o 
  -1   6   1     2671.21     2579.71     56.06 o 
   0   6   1     5049.89     5055.78     85.66 o 
   1   6   1      631.80      709.84     41.44 o 
   2   6   1     1405.64     1356.64     83.98 o 
   3   6   1      206.57      180.15     47.67 o 
   4   6   1     1943.24     2130.81    131.93 o 
   5   6   1      255.70      313.73     69.70 o 
 -10   7   1     1122.51      929.93    107.82 o 
  -9   7   1     2014.96     2029.64    145.55 o 
  -8   7   1     2662.24     2844.39    166.09 o 
  -7   7   1     5709.33     6103.06    163.99 o 
  -6   7   1     3422.70     3371.00    112.24 o 
  -5   7   1     6448.21     6476.87    156.91 o 
  -4   7   1     3148.76     3006.14     96.13 o 
  -3   7   1     5311.64     5307.26     88.66 o 
  -2   7   1     4600.78     4320.44    108.11 o 
  -1   7   1     4861.65     4818.86     86.95 o 
   0   7   1     1962.63     1896.42     68.49 o 
   1   7   1     3511.48     3120.66    166.26 o 
   2   7   1      133.78      101.72     38.78 o 
   3   7   1      676.17      831.34     84.20 o 
   4   7   1      507.61      582.86     86.78 o 
 -11   8   1      566.34      -29.60     29.60 o 
 -10   8   1     1209.03     1181.32    120.34 o 
  -9   8   1     2764.62     2940.01    178.34 o 
  -8   8   1     1512.47     1314.90    114.63 o 
  -7   8   1     3781.28     3701.52    126.90 o 
  -6   8   1     2039.96     1906.71     87.03 o 
  -5   8   1     2139.27     2011.51     85.34 o 
  -4   8   1     1734.75     1854.71     77.93 o 
  -3   8   1     2742.41     2617.64     88.95 o 
  -2   8   1      992.45     1021.54     54.41 o 
  -1   8   1     3757.16     3879.01    166.59 o 
   0   8   1     2643.64     2591.19    138.58 o 
   1   8   1      823.94      953.49     87.44 o 
   2   8   1      867.00      740.06     82.11 o 
 -11   9   1      628.59      682.17    115.78 o 
 -10   9   1      996.29     1023.25    113.97 o 
  -9   9   1      971.47      860.01     97.71 o 
  -8   9   1     2354.15     2298.72    106.70 o 
  -7   9   1      681.25      659.91     80.44 o 
  -6   9   1     6933.46     7127.87    187.07 o 
  -5   9   1     1598.77     1698.31     97.82 o 
  -4   9   1     1996.03     1847.15     83.07 o 
  -3   9   1     1439.99     1385.96     67.97 o 
  -2   9   1     1363.16     1647.58    113.25 o 
  -1   9   1      768.12      686.94     75.74 o 
   0   9   1     1950.61     2262.74    137.53 o 
   1   9   1     1408.41     1169.46    105.40 o 
   2   9   1      464.44       46.47     35.59 o 
 -10  10   1      698.25      739.84    103.04 o 
  -9  10   1     1273.36     1350.76    127.97 o 
  -8  10   1      312.36      396.49     56.85 o 
  -7  10   1     2789.01     2747.95    115.90 o 
  -6  10   1      805.97      686.88     79.12 o 
  -5  10   1     3725.59     3659.54    127.20 o 
  -4  10   1     1264.81     1333.20     72.88 o 
  -3  10   1     1842.37     1946.92    131.22 o 
  -2  10   1      399.05      503.44     73.93 o 
  -1  10   1     1883.49     1925.17    135.33 o 
   0  10   1      721.88      140.83     51.63 o 
  -9  11   1      476.16      470.57     66.19 o 
  -8  11   1     1044.14     1198.11    149.26 o 
  -7  11   1      130.35      199.79     64.37 o 
  -6  11   1     2380.50     2350.25    107.91 o 
  -5  11   1      258.08      261.67     45.90 o 
  -3  11   1      590.30      428.03     80.46 o 
  -1  11   1      334.32       -9.45     24.94 o 
  -7  12   1     1001.84      987.22     78.59 o 
  -6  12   1       30.56       32.08     25.05 o 
   2 -12   2       95.60       21.20     39.60 o 
   3 -12   2     1270.50     1629.40    123.14 o 
   4 -12   2      473.67      559.67     61.98 o 
   5 -12   2      927.01      961.71     73.29 o 
   6 -12   2      817.46      695.73     94.14 o 
   7 -12   2      579.81      636.96     89.47 o 
   8 -12   2      221.50      392.82     91.50 o 
   0 -11   2      858.26      973.76    101.39 o 
   1 -11   2      169.62      176.31     56.30 o 
   2 -11   2      867.92      996.05     65.06 o 
   3 -11   2      198.29      191.93     38.58 o 
   4 -11   2     1441.50     1564.55     85.23 o 
   5 -11   2      605.09      537.90     53.70 o 
   6 -11   2     1605.12     1498.63    107.08 o 
   7 -11   2      313.09      274.66     49.75 o 
   8 -11   2     1356.71     1654.83    139.73 o 
   9 -11   2      360.88      432.75     93.37 o 
  -2 -10   2        2.02        0.11     35.81 o 
  -1 -10   2     1922.75     2117.08    136.16 o 
   0 -10   2      182.85      314.06     65.14 o 
   1 -10   2     1234.38     1337.18     74.45 o 
   2 -10   2      147.03      150.54     32.71 o 
   3 -10   2     1281.66     1236.59     69.03 o 
   4 -10   2       31.51       51.66     24.86 o 
   5 -10   2     2762.64     2702.94    108.80 o 
   6 -10   2     1281.09     1272.84     76.66 o 
   7 -10   2     2526.30     2546.90    113.13 o 
   8 -10   2      845.31      915.10    102.05 o 
   9 -10   2     1333.08     1503.79    132.86 o 
  10 -10   2      110.79       10.00     23.89 o 
  -3  -9   2       24.10       40.59     35.48 o 
  -2  -9   2     1639.38     1838.50    122.10 o 
  -1  -9   2        1.09       43.17     26.31 o 
   0  -9   2     3627.19     3347.50    103.98 o 
   1  -9   2      218.93      216.90     34.06 o 
   2  -9   2     2044.27     2218.59     85.88 o 
   3  -9   2       66.99       36.46     21.86 o 
   4  -9   2     1885.82     1876.30     82.73 o 
   5  -9   2       48.83       60.78     23.92 o 
   6  -9   2     3096.57     3080.70    258.64 o 
   7  -9   2      632.34      596.87     80.52 o 
   8  -9   2     2494.98     2641.83    168.07 o 
   9  -9   2      693.40      699.91     92.71 o 
  -4  -8   2        2.39       29.66     33.28 o 
  -3  -8   2     1481.79     1577.55    110.23 o 
  -2  -8   2       35.91       35.85     32.79 o 
  -1  -8   2     3412.61     3491.06    101.53 o 
   0  -8   2        0.17       16.32     14.96 o 
   1  -8   2     5437.06     5328.52    241.45 o 
   2  -8   2      255.33      177.71     28.74 o 
   3  -8   2     3398.72     3233.77    100.69 o 
   4  -8   2       20.43       43.57     20.26 o 
   5  -8   2     2818.04     2897.66    103.31 o 
   6  -8   2        1.99        8.97     18.61 o 
   7  -8   2     5192.71     5169.85    222.94 o 
   8  -8   2      526.30      501.52     77.83 o 
   9  -8   2     2564.08     2595.03    166.26 o 
  10  -8   2      246.38      402.27     84.86 o 
  -5  -7   2      121.36      108.70     48.83 o 
  -4  -7   2     3114.45     3676.33    162.74 o 
  -3  -7   2       62.39       76.00     36.20 o 
  -2  -7   2     1663.54     1788.01     73.22 o 
  -1  -7   2      416.74      406.28     25.06 o 
   0  -7   2     5610.86     5727.12    137.56 o 
   1  -7   2        5.27        7.24     20.68 o 
   2  -7   2     6735.69     6437.26    230.88 o 
   3  -7   2      336.95      291.14     32.01 o 
   4  -7   2     2751.45     2820.62     93.78 o 
   5  -7   2       72.69       53.10     35.87 o 
   6  -7   2     4365.82     4498.61    194.65 o 
   7  -7   2       26.71       39.93     33.94 o 
   8  -7   2     5382.19     5379.55    230.13 o 
   9  -7   2      316.59      389.69     75.30 o 
  10  -7   2     2955.11     3022.78    183.83 o 
  11  -7   2        9.66       37.68     46.52 o 
  -6  -6   2      337.21      234.91     62.28 o 
  -5  -6   2     2123.88     2577.23    141.87 o 
  -4  -6   2      394.90      355.86     58.55 o 
  -3  -6   2     2952.17     3133.19     87.96 o 
  -2  -6   2      807.10      782.63     40.61 o 
  -1  -6   2     3688.02     3562.01     70.20 o 
   0  -6   2      615.50      587.32     24.87 o 
   1  -6   2     5783.92     5534.01     80.36 o 
   2  -6   2       96.37      103.87     18.83 o 
   3  -6   2    10957.49    10463.06    191.58 o 
   4  -6   2       73.73       99.78     22.51 o 
   5  -6   2     3847.97     3754.23     87.76 o 
   6  -6   2       96.66       94.92     44.35 o 
   7  -6   2     4032.70     3953.98    196.41 o 
   8  -6   2      100.19       86.86     24.14 o 
   9  -6   2     5715.51     6019.65    233.29 o 
  10  -6   2       12.49       21.27     24.51 o 
  11  -6   2     2796.87     2965.46    120.72 o 
  -7  -5   2      444.96      413.97     78.76 o 
  -6  -5   2     1805.01     2172.11    135.72 o 
  -5  -5   2      992.07     1008.26     41.85 o 
  -4  -5   2     6768.14     7661.13    232.33 o 
  -3  -5   2      915.71      978.43     61.30 o 
  -2  -5   2     6698.46     6357.71    171.31 o 
  -1  -5   2      852.92      937.87     39.58 o 
   0  -5   2     4132.39     3794.16     84.90 o 
   1  -5   2     4737.57     4943.86     78.26 o 
   2  -5   2     6964.11     6761.58    206.24 o 
   3  -5   2      841.96      828.83     28.30 o 
   4  -5   2     8206.91     8322.97    199.76 o 
   5  -5   2      178.70      194.26     27.49 o 
   6  -5   2     3835.28     3939.39    154.37 o 
   7  -5   2      583.87      505.73     40.43 o 
   8  -5   2     4289.92     4189.84    122.00 o 
   9  -5   2       16.22       37.62     23.89 o 
  10  -5   2     5116.08     5139.21    153.86 o 
  11  -5   2        4.58       21.74     30.09 o 
  -8  -4   2      786.25      787.68     99.63 o 
  -7  -4   2     1360.93     1676.63    124.90 o 
  -6  -4   2     1496.97     1357.20     65.83 o 
  -5  -4   2     2289.54     2459.82     73.38 o 
  -4  -4   2     3569.82     3299.68     91.72 o 
  -3  -4   2     7508.76     7827.88    196.58 o 
  -2  -4   2     6125.75     6124.50    159.12 o 
  -1  -4   2    11965.30    12025.83    256.17 o 
   0  -4   2     1451.87     1567.47     45.72 o 
   1  -4   2     3569.49     3400.79     74.25 o 
   2  -4   2     1479.42     1476.50     29.14 o 
   3  -4   2     9531.62     9828.54    128.40 o 
   4  -4   2     1646.90     1402.59     48.51 o 
   5  -4   2     7876.31     7433.25    143.27 o 
   6  -4   2       53.02       57.96     19.08 o 
   7  -4   2     3375.91     3349.43    102.69 o 
   8  -4   2      520.12      387.41     42.17 o 
   9  -4   2     2351.35     2527.12    100.95 o 
  10  -4   2      495.18      441.65     84.50 o 
  -8  -3   2     2026.61     2416.31    155.49 o 
  -7  -3   2     1229.03     1334.29     89.69 o 
  -6  -3   2     2925.91     3029.21    126.44 o 
  -5  -3   2     1279.74     1278.86     49.55 o 
  -4  -3   2     2666.70     2739.66    102.82 o 
  -3  -3   2     8206.96     8906.66    208.55 o 
  -2  -3   2     8199.77     8174.23    187.95 o 
  -1  -3   2     3448.69     3269.67     95.07 o 
   0  -3   2     9431.80     9284.22    138.09 o 
   1  -3   2     3158.62     3120.76     45.44 o 
   2  -3   2     5506.55     5546.55     77.19 o 
   3  -3   2     2456.44     2322.73     58.88 o 
   4  -3   2     9800.94     9527.85    162.05 o 
   5  -3   2      373.07      285.16     36.99 o 
   6  -3   2     7197.93     6802.26    214.95 o 
   7  -3   2      583.96      491.64     41.28 o 
   8  -3   2     2617.31     2529.89     99.96 o 
   9  -3   2      878.38      812.19     79.09 o 
  10  -3   2     2679.87     2637.39    308.49 o 
  -8  -2   2     3155.85     3020.20    146.92 o 
  -7  -2   2     4211.34     4281.00    163.29 o 
  -6  -2   2     3600.80     3557.81    136.60 o 
  -5  -2   2     2301.22     2273.17     97.16 o 
  -4  -2   2     6381.25     6321.37    115.06 o 
  -3  -2   2     4958.76     4935.81    132.59 o 
  -2  -2   2    18496.75    18900.99    359.59 o 
  -1  -2   2    10740.66    10593.56    214.26 o 
   0  -2   2     9369.69     9667.75    106.45 o 
   1  -2   2      140.83      147.84     13.65 o 
   2  -2   2      593.02      576.15     25.19 o 
   3  -2   2     3127.67     2996.06     73.79 o 
   4  -2   2     3205.53     2588.01     72.85 o 
   5  -2   2     6292.11     6083.74    181.25 o 
   6  -2   2     2199.91     1949.45     73.52 o 
   7  -2   2     5115.89     4756.23    128.90 o 
   8  -2   2      616.10      567.00     84.67 o 
   9  -2   2     1942.99     1724.55     85.72 o 
  10  -2   2      757.26      703.53     92.77 o 
 -10  -1   2      302.65      -20.32     20.32 o 
  -9  -1   2     2206.62     2315.46    136.32 o 
  -8  -1   2      756.04      858.53     78.05 o 
  -7  -1   2     7206.11     7429.18    226.29 o 
  -6  -1   2     2796.24     2836.32    119.02 o 
  -5  -1   2     6184.21     5926.77    170.60 o 
  -4  -1   2     1662.00     1472.78     47.62 o 
  -3  -1   2    13619.88    14104.47    195.13 o 
  -2  -1   2       82.19       88.43     15.87 o 
  -1  -1   2    15493.31    16445.95    209.61 o 
   0  -1   2     3480.10     3492.72     56.77 o 
   1  -1   2    16000.96    16644.99    214.24 o 
   2  -1   2     3610.62     3972.18     76.14 o 
   3  -1   2     1975.24     1738.51    138.66 o 
   4  -1   2      725.44      722.32     38.22 o 
   5  -1   2     2028.96     1792.59     65.48 o 
   6  -1   2     5645.82     5422.71    202.18 o 
   7  -1   2     1621.61     1362.08     68.71 o 
   8  -1   2     3071.10     2707.35    215.91 o 
   9  -1   2      468.87      452.53     81.73 o 
 -10   0   2     1780.71     1850.09    131.65 o 
  -9   0   2      204.68      246.01     56.96 o 
  -8   0   2     6910.14     7015.60    232.88 o 
  -7   0   2     2406.80     2405.27    116.44 o 
  -6   0   2    10916.18    11085.03    277.48 o 
  -5   0   2     1504.37     1357.52     72.06 o 
  -4   0   2     9720.69     9640.45    222.67 o 
  -3   0   2      679.74      674.68     26.66 o 
  -2   0   2    14413.37    15095.69    278.30 o 
  -1   0   2     7288.22     7395.32     82.93 o 
   0   0   2    19097.03    19766.47    399.19 o 
   1   0   2     9609.59    10654.48    145.41 o 
   2   0   2     3389.29     3381.24     68.44 o 
   3   0   2     6947.27     7224.13    127.36 o 
   4   0   2     2376.81     2148.10     65.25 o 
   5   0   2     2148.95     2177.71     72.21 o 
   6   0   2     3730.03     3308.90     99.44 o 
   7   0   2     2214.43     2025.55     83.76 o 
   8   0   2     2314.53     2214.40    141.54 o 
   9   0   2     1049.93      855.34     98.10 o 
 -11   1   2     1833.12     1939.94    144.84 o 
 -10   1   2      568.14      639.82     81.67 o 
  -9   1   2     4060.55     4122.54    183.39 o 
  -8   1   2      577.33      540.62     62.89 o 
  -7   1   2    11653.60    11705.79    306.10 o 
  -6   1   2      219.79      124.40     28.89 o 
  -5   1   2    16645.03    16727.83    359.59 o 
  -4   1   2     2667.10     2388.79     88.65 o 
  -3   1   2     9846.03     9782.49    212.39 o 
  -2   1   2      107.24      112.83      8.96 o 
  -1   1   2     4378.47     4450.19     56.83 o 
   0   1   2      144.64      147.91      7.52 o 
   1   1   2    19235.41    19247.51    361.62 o 
   2   1   2     8200.63     8845.93    153.40 o 
   3   1   2     4082.31     3869.28     82.61 o 
   4   1   2     2136.94     2161.04     64.94 o 
   5   1   2     2120.29     1993.21     69.06 o 
   6   1   2     1139.19     1035.44     87.93 o 
   7   1   2     2705.76     2612.44    149.62 o 
   8   1   2     1619.20     1553.77    125.17 o 
 -11   2   2       50.86       54.65     42.62 o 
 -10   2   2     3515.41     3869.61    191.03 o 
  -9   2   2       42.49       58.55     34.99 o 
  -8   2   2     4741.31     4479.99    179.88 o 
  -7   2   2      138.13       97.16     30.21 o 
  -6   2   2    15052.80    14777.34    347.18 o 
  -5   2   2       43.99       42.13     18.18 o 
  -4   2   2    16704.28    16695.87    348.22 o 
  -3   2   2      332.00      299.01     31.59 o 
  -2   2   2      289.24      326.98     14.71 o 
  -1   2   2       19.18       31.93      7.00 o 
   0   2   2     4933.22     4873.43     74.79 o 
   1   2   2      266.79      282.26     30.76 o 
   2   2   2     6884.61     6505.62    105.68 o 
   3   2   2     1724.17     1797.54     63.90 o 
   4   2   2     3218.97     3122.66     96.31 o 
   5   2   2     1299.81     1287.49     95.57 o 
   6   2   2     2202.09     2386.92    139.62 o 
   7   2   2      552.02      519.37     77.28 o 
 -11   3   2     2998.21     3107.20    186.85 o 
 -10   3   2        9.00      -25.92     25.92 o 
  -9   3   2     4986.44     5134.31    213.05 o 
  -8   3   2       51.41       68.71     32.46 o 
  -7   3   2     5773.07     5831.86    200.70 o 
  -6   3   2      750.30      895.11     67.28 o 
  -5   3   2    14973.39    14892.19    340.37 o 
  -4   3   2       52.25       50.61      9.88 o 
  -3   3   2    22620.74    23129.68    252.12 o 
  -2   3   2      421.23      412.19     18.11 o 
  -1   3   2    12115.54    12357.75    144.74 o 
   0   3   2      246.86      297.60     14.57 o 
   1   3   2    12934.15    13509.13    290.72 o 
   2   3   2      701.93      710.08     26.72 o 
   3   3   2     7593.25     7070.69    211.84 o 
   4   3   2      455.30      446.37     61.46 o 
   5   3   2     1943.76     1933.24    120.67 o 
   6   3   2      187.53      120.72     46.96 o 
   7   3   2     1431.56     1374.00    123.58 o 
 -11   4   2      367.91      447.36     89.91 o 
 -10   4   2     7288.07     6985.50    277.75 o 
  -9   4   2      180.51      210.53     55.09 o 
  -8   4   2     8004.86     8008.80    268.42 o 
  -7   4   2        7.00       25.32     24.94 o 
  -6   4   2     7812.57     7771.75    238.26 o 
  -5   4   2      748.48      627.48     40.30 o 
  -4   4   2    19194.39    19674.48    230.68 o 
  -3   4   2        1.97        9.98      7.20 o 
  -2   4   2     9792.70    10300.67    131.76 o 
  -1   4   2        0.47       10.62      7.08 o 
   0   4   2     4421.77     4448.38     79.07 o 
   1   4   2       47.71       24.08      7.89 o 
   2   4   2     6358.33     6011.02    184.11 o 
   3   4   2       15.19       46.85     26.25 o 
   4   4   2     7463.99     7602.19    248.15 o 
   5   4   2      237.68      149.83     45.48 o 
   6   4   2     1499.50     1757.43    133.41 o 
   7   4   2       99.17       -5.55     33.45 o 
 -11   5   2     2508.16     2640.95    179.33 o 
 -10   5   2      555.10      559.30     82.17 o 
  -9   5   2     6124.71     5659.01    240.35 o 
  -8   5   2      153.47      136.21     45.37 o 
  -7   5   2     7728.20     6879.38    243.92 o 
  -6   5   2      309.43      343.52     42.15 o 
  -5   5   2    10162.32    10053.14    213.96 o 
  -4   5   2       98.66       82.70     13.14 o 
  -3   5   2     8435.71     8150.21    116.29 o 
  -2   5   2       19.90       40.94     14.71 o 
  -1   5   2     8249.48     8106.99    148.51 o 
   0   5   2      127.55      126.13     13.30 o 
   1   5   2     3442.72     3139.28    121.44 o 
   2   5   2        0.47        0.77     15.32 o 
   3   5   2     2569.79     2432.62    125.50 o 
   4   5   2       23.13       19.94     32.79 o 
   5   5   2     2343.17     2475.35    151.04 o 
   6   5   2      122.40      179.49     64.21 o 
 -11   6   2      180.32      210.42     66.02 o 
 -10   6   2     3362.33     3300.54    194.49 o 
  -9   6   2     1049.70      942.62    102.82 o 
  -8   6   2     6621.53     6119.22    247.77 o 
  -7   6   2      309.08      338.94     68.33 o 
  -6   6   2     7275.96     7197.67    368.60 o 
  -5   6   2      288.54      255.35     22.57 o 
  -4   6   2     6690.27     6778.00    107.95 o 
  -3   6   2     3771.88     3500.44     69.35 o 
  -2   6   2    10100.13    10106.96    139.28 o 
  -1   6   2      681.81      644.54     54.93 o 
   0   6   2     4995.47     4830.05    114.47 o 
   1   6   2        5.01       69.04     23.40 o 
   2   6   2     1236.84     1137.60     85.63 o 
   3   6   2      348.11      278.03     58.22 o 
   4   6   2     2404.31     2327.88    144.12 o 
   5   6   2       47.36       68.00     53.55 o 
 -10   7   2      948.01     1170.50    119.68 o 
  -9   7   2     2926.19     2724.49    172.02 o 
  -8   7   2     2753.64     3081.66    174.66 o 
  -7   7   2     6273.37     6100.66    164.97 o 
  -6   7   2     2114.78     1963.84     85.96 o 
  -5   7   2     6606.57     6830.22    119.83 o 
  -4   7   2      272.02      290.46     23.56 o 
  -3   7   2     4008.74     3973.35     78.08 o 
  -2   7   2     2442.32     2348.71     72.29 o 
  -1   7   2     4121.86     4087.83    106.91 o 
   0   7   2      926.35      843.92     49.48 o 
   1   7   2     1821.90     1707.33     73.39 o 
   2   7   2      218.60      204.48     50.64 o 
   3   7   2      922.63     1038.52     94.80 o 
   4   7   2      111.66      123.75     54.27 o 
 -11   8   2      403.67      496.08    101.72 o 
 -10   8   2     2296.44     2065.45    160.65 o 
  -9   8   2     1400.27     1233.56    118.69 o 
  -8   8   2     3134.89     3086.33    177.41 o 
  -7   8   2     3781.67     4003.91    134.17 o 
  -6   8   2     7309.12     7242.39    180.31 o 
  -5   8   2     1040.81      985.88     66.29 o 
  -4   8   2     2274.27     2283.03    165.10 o 
  -3   8   2      987.47      835.89     63.08 o 
  -2   8   2     2040.91     2016.12    117.65 o 
  -1   8   2      986.84      969.31     85.52 o 
   0   8   2     3283.66     2984.17    152.20 o 
   1   8   2      246.72      286.65     59.70 o 
   2   8   2     1465.63     1433.65    113.80 o 
   3   8   2       26.68       13.24     19.22 o 
 -11   9   2     2118.81     2308.60    175.65 o 
 -10   9   2      553.38      687.82     97.22 o 
  -9   9   2     1432.50     1511.91    131.11 o 
  -8   9   2     2507.66     2684.89    114.94 o 
  -7   9   2     2650.77     2623.02    109.80 o 
  -6   9   2     3619.75     3684.85    127.81 o 
  -5   9   2     3675.94     3624.98    122.02 o 
  -4   9   2     1180.76     1157.95     65.23 o 
  -3   9   2     1864.13     1928.19    121.55 o 
  -2   9   2      878.34      838.15     83.05 o 
  -1   9   2      886.45      979.42     92.05 o 
   0   9   2      473.37      321.26     71.18 o 
   1   9   2      709.75       73.21     38.01 o 
 -10  10   2     1350.79     1698.05    148.79 o 
  -9  10   2     1077.60     1253.05    126.22 o 
  -8  10   2      837.81      981.70     78.02 o 
  -7  10   2     2695.65     2698.55    115.60 o 
  -6  10   2      931.82      866.33     65.32 o 
  -5  10   2     2552.66     2533.46    144.29 o 
  -4  10   2     1075.87     1145.57    101.39 o 
  -3  10   2      894.62      887.25     89.69 o 
  -2  10   2      688.37      694.52     87.93 o 
  -1  10   2      214.00      116.77     48.99 o 
   0  10   2      230.38      -12.30     19.00 o 
  -9  11   2      550.97      553.85     67.66 o 
  -8  11   2     1170.82     1250.36     85.62 o 
  -7  11   2      570.97      593.99     61.33 o 
  -6  11   2     1752.47     1700.84    120.92 o 
  -5  11   2      440.17      427.31     80.52 o 
  -4  11   2     1253.07     1165.94    111.50 o 
  -2  11   2      420.54        4.83     28.29 o 
   2 -12   3      405.65      485.04     56.87 o 
   3 -12   3      948.77      873.08     86.20 o 
   4 -12   3     1158.60     1205.03     79.46 o 
   5 -12   3      464.71      496.86     58.78 o 
   6 -12   3     1365.05     1502.12    104.08 o 
   7 -12   3      418.71      275.54    208.33 o 
   8 -12   3     1014.62      828.10    104.74 o 
  -1 -11   3      614.87      740.99     89.42 o 
   0 -11   3      458.68      572.70     79.59 o 
   1 -11   3      387.26      387.63     49.62 o 
   2 -11   3      426.74      489.69     50.32 o 
   3 -11   3      657.24      768.98     59.92 o 
   4 -11   3     1385.85     1377.11     79.13 o 
   5 -11   3     2069.50     1940.51     96.50 o 
   6 -11   3     1930.20     1744.00    252.19 o 
   7 -11   3     1734.85     1731.24     98.77 o 
   8 -11   3      618.31      635.15     89.58 o 
   9 -11   3      715.08      767.30    100.57 o 
  -2 -10   3      177.29      206.30     56.30 o 
  -1 -10   3     1072.40      984.75     92.33 o 
   0 -10   3      539.50      550.04     47.59 o 
   1 -10   3     1326.58     1281.58     69.75 o 
   2 -10   3      389.79      398.18     48.35 o 
   3 -10   3     1907.97     1915.74     86.88 o 
   4 -10   3      762.99      850.07     61.32 o 
   5 -10   3     1723.99     1824.76     89.92 o 
   6 -10   3     3792.59     3692.15    132.55 o 
   7 -10   3     1983.76     1919.73    143.57 o 
   8 -10   3     1465.36     1584.58    135.01 o 
  10 -10   3      175.85        5.60     26.69 o 
  -3  -9   3       55.26       62.12     37.68 o 
  -2  -9   3     1238.24     1291.67     99.80 o 
  -1  -9   3      238.66      291.14     38.29 o 
   0  -9   3     2663.97     2639.53     91.45 o 
   1  -9   3     1506.30     1426.01     67.69 o 
   2  -9   3     1622.59     1574.32     72.56 o 
   3  -9   3      629.61      572.37     44.74 o 
   4  -9   3     2845.46     2759.04    187.07 o 
   5  -9   3       43.73       65.68     24.08 o 
   6  -9   3     4849.65     5179.75    154.76 o 
   7  -9   3     1667.57     1455.01    120.61 o 
   8  -9   3     2140.35     2076.98    148.13 o 
   9  -9   3     1153.14      951.79    109.25 o 
  -4  -8   3       45.27       68.60     38.23 o 
  -3  -8   3     1283.28     1425.89     67.03 o 
  -2  -8   3       69.00       87.71     23.67 o 
  -1  -8   3     2910.51     2842.97    181.69 o 
   0  -8   3      245.73      175.41     27.85 o 
   1  -8   3     3411.10     3023.36     92.96 o 
   2  -8   3     1068.21     1054.25     55.48 o 
   3  -8   3     3628.44     3660.62    108.80 o 
   4  -8   3      878.00      653.35    118.20 o 
   5  -8   3     5609.95     5333.21    145.18 o 
   6  -8   3     1127.54      997.38     98.26 o 
   7  -8   3     5359.90     4992.00    219.81 o 
   8  -8   3     1044.90     1051.75    103.75 o 
   9  -8   3     2753.54     2858.01    174.00 o 
  10  -8   3      582.41      687.11     92.88 o 
  -6  -7   3     1913.22     2410.98    152.91 o 
  -5  -7   3       36.28       60.64     37.95 o 
  -4  -7   3     2327.18     2532.40    150.91 o 
  -3  -7   3        3.58       20.63     12.64 o 
  -2  -7   3      513.70      583.43     34.39 o 
  -1  -7   3        2.49       16.71     10.23 o 
   0  -7   3     3498.96     3472.52     68.02 o 
   1  -7   3      151.15      120.16     22.06 o 
   2  -7   3    10665.41    10475.53    417.43 o 
   3  -7   3     1159.17     1026.31     53.63 o 
   4  -7   3     5814.87     5776.37    141.29 o 
   5  -7   3      421.70      391.12     67.28 o 
   6  -7   3     6295.93     6216.06    233.10 o 
   7  -7   3      282.76      274.24     59.37 o 
   8  -7   3     5478.31     5418.66    231.18 o 
   9  -7   3      631.13      681.73     86.89 o 
  10  -7   3     2280.82     2254.94    158.95 o 
  -7  -6   3     1069.94     1151.55    113.58 o 
  -6  -6   3      153.33       81.67     43.39 o 
  -5  -6   3     3026.77     3266.68    105.24 o 
  -4  -6   3       10.32       19.91     17.41 o 
  -3  -6   3     6799.45     6871.75    199.60 o 
  -2  -6   3        0.63       10.21     11.13 o 
  -1  -6   3     3879.41     3765.95     92.77 o 
   0  -6   3       10.93       27.87     12.28 o 
   1  -6   3     3391.01     3122.59     83.05 o 
   2  -6   3      625.06      562.31     35.24 o 
   3  -6   3     7608.92     7587.11    155.20 o 
   4  -6   3      341.10      275.83     33.87 o 
   5  -6   3     4542.50     4654.86    151.43 o 
   6  -6   3      187.57      166.68     27.85 o 
   7  -6   3     5771.85     5996.47    143.41 o 
   8  -6   3       34.25       75.82     26.73 o 
   9  -6   3     6437.45     6647.95    171.28 o 
  10  -6   3      185.85      200.21     40.41 o 
  -7  -5   3      230.03      190.26     59.21 o 
  -6  -5   3     1437.58     1899.69     73.21 o 
  -5  -5   3      375.97      355.06     32.00 o 
  -4  -5   3     3927.29     4046.36    144.34 o 
  -3  -5   3       36.90       56.68     22.13 o 
  -2  -5   3     5435.42     5332.26    157.74 o 
  -1  -5   3      271.41      225.73     20.95 o 
   0  -5   3     4203.13     4153.84     90.36 o 
   1  -5   3      384.65      442.60     28.32 o 
   2  -5   3     9924.58     9559.01    119.21 o 
   3  -5   3       21.58       32.91      9.65 o 
   4  -5   3    17196.13    17793.83    363.77 o 
   5  -5   3       44.00       47.03     20.98 o 
   6  -5   3     6519.86     6813.02    147.65 o 
   7  -5   3        1.04       29.83     19.75 o 
   8  -5   3     3868.20     3949.44    121.96 o 
   9  -5   3      149.15      202.27     37.85 o 
  10  -5   3     4397.05     4318.44    143.53 o 
  -8  -4   3      176.14      140.55     55.09 o 
  -7  -4   3     1597.33     1676.14    106.11 o 
  -6  -4   3      159.71      116.27     24.16 o 
  -5  -4   3     1776.58     1789.76     68.90 o 
  -4  -4   3      969.46      911.64     61.85 o 
  -3  -4   3     6414.04     6343.21    174.88 o 
  -2  -4   3       53.76       76.84     20.71 o 
  -1  -4   3     5427.51     4990.69     95.17 o 
   0  -4   3       47.43       82.98     13.07 o 
   1  -4   3     5304.52     4908.17     69.80 o 
   2  -4   3     1210.04     1185.37     31.02 o 
   3  -4   3    14647.53    14642.60    284.29 o 
   4  -4   3      175.50      203.73     25.59 o 
   5  -4   3    13777.34    14224.21    233.04 o 
   6  -4   3       71.64       73.79     20.25 o 
   7  -4   3     6512.08     6335.87    217.53 o 
   8  -4   3      987.67      874.78     57.95 o 
   9  -4   3     3472.48     3406.88    120.00 o 
  10  -4   3       36.52       59.23     30.05 o 
  -8  -3   3     2246.47     2562.68    137.37 o 
  -7  -3   3     1305.31     1243.00     87.88 o 
  -6  -3   3     1445.06     1549.10     90.68 o 
  -5  -3   3     1331.11     1177.80     49.30 o 
  -3  -3   3     3183.38     3098.80    107.05 o 
  -2  -3   3    10707.83     9799.51    221.95 o 
  -1  -3   3      529.92      561.80     89.94 o 
   0  -3   3    11033.63    10983.33    125.72 o 
   1  -3   3      707.00      720.13     21.55 o 
   2  -3   3     6481.86     6679.20    112.87 o 
   3  -3   3     1232.79     1159.35     43.54 o 
   4  -3   3    12088.80    11912.47    196.19 o 
   5  -3   3     1633.21     1438.15    109.90 o 
   6  -3   3    10523.95    10538.73    199.45 o 
   7  -3   3       12.35       20.26     17.29 o 
   8  -3   3     4830.21     4917.80    139.82 o 
   9  -3   3       53.19       96.17     31.19 o 
  10  -3   3     2409.49     2382.80    154.89 o 
  -9  -2   3     1020.97     1218.84    101.78 o 
  -8  -2   3     1612.20     1496.65    102.43 o 
  -7  -2   3     3732.06     3879.56    157.47 o 
  -6  -2   3     1520.77     1336.37     81.07 o 
  -5  -2   3     2604.81     2453.27     70.53 o 
  -4  -2   3     2729.00     2640.87     67.84 o 
  -3  -2   3     9924.53    10832.21    241.78 o 
  -2  -2   3     3601.31     3843.80    109.96 o 
  -1  -2   3    16097.11    16206.61    173.10 o 
   0  -2   3      882.76      852.93     25.43 o 
   1  -2   3     1397.59     1326.92     37.64 o 
   2  -2   3      202.78      192.70     17.42 o 
   3  -2   3     6238.51     6322.03    118.33 o 
   4  -2   3     1772.98     1641.55     58.31 o 
   5  -2   3    13377.95    13171.60    287.06 o 
   6  -2   3      590.58      460.12     38.87 o 
   7  -2   3     7288.22     7226.94    202.45 o 
   8  -2   3      524.60      519.42     49.26 o 
   9  -2   3     2216.30     2065.50    140.83 o 
 -10  -1   3      700.28      904.39    100.29 o 
  -9  -1   3     1480.38     1490.33    110.56 o 
  -8  -1   3     2524.96     2599.86    133.36 o 
  -7  -1   3     2337.23     2185.24    113.80 o 
  -6  -1   3     3929.18     3969.41    146.43 o 
  -5  -1   3     1659.60     1829.21     86.89 o 
  -4  -1   3     2529.11     2435.42     79.59 o 
  -2  -1   3     4346.56     4214.55     78.40 o 
  -1  -1   3     6933.04     6981.25    106.40 o 
   0  -1   3    42124.95    42801.78    513.35 o 
   1  -1   3    10087.99    10372.96    148.88 o 
   2  -1   3    13455.45    13860.32    255.07 o 
   3  -1   3      526.88      459.81     30.29 o 
   4  -1   3     4352.37     4069.66    135.94 o 
   5  -1   3     1708.01     1465.26     92.80 o 
   6  -1   3     6117.30     6187.72    230.60 o 
   7  -1   3     1567.94     1401.79     70.70 o 
   8  -1   3     3185.45     3378.09    174.94 o 
   9  -1   3      198.87      243.81     63.55 o 
 -10   0   3     1430.27     1424.14    114.90 o 
  -9   0   3      788.71      770.48     82.06 o 
  -8   0   3     2900.13     2803.52    139.29 o 
  -7   0   3     1350.94     1290.29     85.96 o 
  -6   0   3     6673.05     6837.64    203.28 o 
  -5   0   3     6013.16     6203.53    177.96 o 
  -4   0   3     5227.25     5048.19    143.85 o 
  -3   0   3     3391.59     3336.90     56.82 o 
  -2   0   3     6352.85     6463.16    147.36 o 
  -1   0   3     1116.59     1041.95     20.93 o 
   0   0   3     1250.61     1205.61     31.24 o 
   1   0   3     9719.39    10520.51    148.50 o 
   2   0   3     1107.00      943.27     32.83 o 
   3   0   3     5062.58     4886.42    174.00 o 
   4   0   3     5032.47     4963.29    109.80 o 
   5   0   3     3097.72     3147.68    180.98 o 
   6   0   3     2906.00     2719.27    140.61 o 
   7   0   3     5670.85     5467.54    219.20 o 
   8   0   3     1406.72     1294.85    116.28 o 
   9   0   3     1759.97     1531.91    131.71 o 
 -11   1   3     1332.77     1408.16    121.11 o 
 -10   1   3      649.42      794.93     87.28 o 
  -9   1   3     2039.04     1982.67    126.22 o 
  -8   1   3      521.82      545.07     62.89 o 
  -7   1   3     9107.52     8881.55    255.73 o 
  -6   1   3      691.35      559.08     51.68 o 
  -5   1   3    12225.11    12593.92    292.14 o 
  -4   1   3     3438.58     3447.68    113.04 o 
  -3   1   3     2222.83     2177.45     54.04 o 
  -2   1   3     2009.59     1972.71     36.72 o 
  -1   1   3     5173.42     5220.63     56.80 o 
   0   1   3     7719.87     7585.75     83.96 o 
   1   1   3     7090.47     6881.91    174.00 o 
   2   1   3     6267.91     6503.82    132.20 o 
   3   1   3     2142.77     2019.31    179.08 o 
   4   1   3     4475.86     4119.91    156.87 o 
   5   1   3     1858.33     1655.54    106.77 o 
   6   1   3     2230.25     2291.24    136.32 o 
   7   1   3     2076.81     1868.49    130.94 o 
 -11   2   3      278.73      385.24     79.31 o 
 -10   2   3     4443.06     4334.44    202.51 o 
  -9   2   3     1538.14     1663.84    115.78 o 
  -8   2   3     1997.32     1636.04    105.07 o 
  -7   2   3     1639.69     1610.39     96.83 o 
  -6   2   3     9976.87    10204.69    266.66 o 
  -5   2   3     1631.04     1502.69     78.93 o 
  -4   2   3    14786.92    15408.92    224.46 o 
  -3   2   3     1358.50     1292.96     33.38 o 
  -2   2   3     7805.59     7860.42    100.17 o 
  -1   2   3     1227.92     1313.57     30.02 o 
   0   2   3     9639.12     9243.89    210.58 o 
   1   2   3     3310.05     3294.17    114.79 o 
   2   2   3     6672.76     6378.25    185.26 o 
   3   2   3     7662.34     7661.40    222.17 o 
   4   2   3     2350.02     2222.04    118.53 o 
   5   2   3     2086.63     1962.41    121.60 o 
   6   2   3     1636.30     1727.55    122.59 o 
   7   2   3      745.51      699.47     92.99 o 
 -11   3   3     4375.30     4183.40    216.57 o 
 -10   3   3      530.22      540.19     79.37 o 
  -9   3   3     4790.26     4946.69    206.41 o 
  -8   3   3       12.22       14.99     24.00 o 
  -7   3   3     4995.46     5174.79    186.74 o 
  -6   3   3       32.21       13.02     18.95 o 
  -5   3   3    10352.77    10553.08    264.35 o 
  -4   3   3     2473.66     2486.20     65.06 o 
  -3   3   3     8079.58     8243.45    111.86 o 
  -2   3   3     1513.48     1587.44     72.43 o 
  -1   3   3     1385.03     1240.73     32.83 o 
   0   3   3     4964.99     5094.88    146.81 o 
   1   3   3     3888.96     3780.09    130.39 o 
   2   3   3     1183.06     1167.59     74.81 o 
   3   3   3     5667.77     5970.21    198.44 o 
   4   3   3      872.19      895.22     83.32 o 
   5   3   3     1924.53     2154.09    134.57 o 
   6   3   3      931.53      935.81     99.14 o 
 -11   4   3       11.94       19.39     35.81 o 
 -10   4   3     5076.23     4920.77    227.39 o 
  -9   4   3       80.58       55.53     35.59 o 
  -8   4   3     5445.73     5725.08    216.18 o 
  -7   4   3      103.73       77.11     30.98 o 
  -6   4   3     4202.76     4324.72    163.68 o 
  -5   4   3      178.39      195.53     19.71 o 
  -4   4   3     4727.91     4568.44     81.79 o 
  -3   4   3      156.61      118.37     14.49 o 
  -2   4   3     7774.01     7636.47    109.39 o 
  -1   4   3     2238.69     2220.99     47.45 o 
   0   4   3     1074.48      933.39     59.54 o 
   1   4   3      543.29      564.74     51.41 o 
   2   4   3     3916.60     3895.70    150.16 o 
   3   4   3     2202.47     2125.04    120.07 o 
   4   4   3     6252.36     6452.01    234.42 o 
   5   4   3     1081.19      874.24     94.80 o 
   6   4   3     1390.44     1451.22    127.37 o 
 -10   5   3      160.48      176.86     57.56 o 
  -9   5   3     6733.61     6824.95    264.30 o 
  -8   5   3       11.24       -1.92     29.55 o 
  -7   5   3     5917.66     6082.86    223.27 o 
  -6   5   3        1.00        1.18     20.16 o 
  -5   5   3     3061.53     3009.32     71.63 o 
  -4   5   3      492.75      371.34     24.20 o 
  -3   5   3     9239.28     9136.71    169.52 o 
  -2   5   3       93.99      128.28     15.55 o 
  -1   5   3     9100.74     8934.73    122.80 o 
   0   5   3     1299.74     1402.80     62.89 o 
   1   5   3     4077.58     4251.89    154.28 o 
   2   5   3      201.55      244.09     49.93 o 
   3   5   3     2513.98     2550.05    136.98 o 
   4   5   3      214.65      136.05     48.50 o 
   5   5   3     2133.30     2457.28    159.83 o 
 -11   6   3       30.76       57.84     49.27 o 
 -10   6   3     3473.63     3047.89    185.48 o 
  -9   6   3      871.84      783.17     92.93 o 
  -8   6   3     5452.50     5348.35    227.94 o 
  -7   6   3       20.96       27.40     20.76 o 
  -6   6   3     5045.75     5076.15    101.28 o 
  -5   6   3       29.31       21.43     11.76 o 
  -4   6   3     4148.12     4294.46     92.89 o 
  -3   6   3      381.21      305.60     22.93 o 
  -2   6   3     6713.73     6499.90    104.91 o 
  -1   6   3      246.12      243.57     38.17 o 
   0   6   3     3679.59     3510.69     99.95 o 
   1   6   3      346.97      362.78     52.23 o 
   2   6   3     2246.37     2374.45    129.40 o 
   3   6   3       63.01       83.27     40.10 o 
   4   6   3     2330.33     2715.65    160.27 o 
 -11   7   3     1789.80     1605.89    146.81 o 
 -10   7   3      370.18      391.50     84.80 o 
  -9   7   3     3478.84     3241.06    187.13 o 
  -8   7   3     1308.84     1299.08    117.98 o 
  -7   7   3     6279.88     6177.15    166.50 o 
  -6   7   3      172.48      163.90     22.25 o 
  -5   7   3     1257.81     1368.02     48.03 o 
  -4   7   3      623.12      627.56     80.31 o 
  -3   7   3     3607.28     3570.69    116.13 o 
  -2   7   3        7.44        3.46     16.53 o 
  -1   7   3     5323.51     5444.90    130.20 o 
   0   7   3        2.31       12.78     16.30 o 
   1   7   3     3277.74     3168.78    107.05 o 
   2   7   3       42.46       51.41     39.71 o 
   3   7   3     1422.73     1671.91    126.77 o 
 -11   8   3      182.73      244.03     77.44 o 
 -10   8   3     1673.89     1699.81    150.16 o 
  -9   8   3      437.11      398.09     83.43 o 
  -8   8   3     2876.54     3005.55    120.58 o 
  -7   8   3      464.42      478.16     52.40 o 
  -6   8   3     3596.78     3740.01    124.47 o 
  -5   8   3      967.23      842.98    109.44 o 
  -4   8   3     2194.17     2060.37    129.32 o 
  -3   8   3      215.38      170.32     44.05 o 
  -2   8   3     2324.81     2408.23    134.29 o 
  -1   8   3      143.96      162.69     43.28 o 
   0   8   3     3223.88     3399.40    169.00 o 
   1   8   3       56.89       10.05     32.63 o 
 -10   9   3      402.83      411.39     92.00 o 
  -9   9   3     1197.31     1389.87    128.36 o 
  -8   9   3     1130.83     1110.14     76.10 o 
  -7   9   3     2194.39     2310.01    103.87 o 
  -6   9   3      672.87      697.12     82.28 o 
  -5   9   3     3323.70     3353.24    117.10 o 
  -4   9   3       79.06       77.99     36.47 o 
  -3   9   3     1651.01     1506.97    110.40 o 
  -2   9   3      231.59      130.89     45.53 o 
  -1   9   3      813.76      985.73     95.13 o 
   0   9   3      527.28      498.83     72.23 o 
 -10  10   3     1613.38     1515.76    149.01 o 
  -9  10   3      516.67      485.61     61.11 o 
  -8  10   3     2343.98     2317.28    142.06 o 
  -7  10   3      546.62      666.83     63.18 o 
  -6  10   3     1621.56     1636.50    171.20 o 
  -5  10   3     1075.98      863.31     89.97 o 
  -4  10   3     2532.59     2347.10    147.69 o 
  -3  10   3      169.08      281.38     65.85 o 
  -2  10   3     1175.09     1353.24    116.44 o 
  -1  10   3      187.73      174.50     57.23 o 
  -8  11   3      165.33      223.88     50.37 o 
  -7  11   3      591.65      690.41     67.68 o 
  -6  11   3      913.67      999.52    107.05 o 
  -5  11   3      599.75      623.34     84.03 o 
  -4  11   3      668.79      551.88     82.77 o 
  -3  11   3     1038.98     1076.25    110.12 o 
   1 -12   4      221.11      211.33     43.09 o 
   2 -12   4      907.84      994.13     69.44 o 
   3 -12   4      462.11      413.29     65.09 o 
   4 -12   4     1443.77     1548.65     90.70 o 
   5 -12   4      199.93      197.22     46.42 o 
   6 -12   4     1592.05     1646.75     95.03 o 
   7 -12   4       72.65       81.84     53.22 o 
  -1 -11   4      888.67     1224.11    108.92 o 
   0 -11   4      443.98      472.19     49.68 o 
   1 -11   4      859.08     1014.05     65.93 o 
   2 -11   4      290.65      274.18     43.57 o 
   3 -11   4      899.26     1020.57     68.45 o 
   4 -11   4     1536.96     1503.73     86.97 o 
   5 -11   4     3082.16     3010.10    175.79 o 
   6 -11   4     1054.84     1026.02    103.89 o 
   7 -11   4     1970.41     2052.54    154.56 o 
   8 -11   4      336.37      375.08     82.72 o 
  -2 -10   4      389.06      453.95     67.39 o 
  -1 -10   4     1381.06     1305.85     70.30 o 
   0 -10   4     1912.51     2047.27    108.37 o 
   1 -10   4     1105.40     1007.58     61.67 o 
   2 -10   4     1228.65     1338.50     69.87 o 
   3 -10   4     1050.29     1176.33     68.32 o 
   4 -10   4     1053.81     1185.89     96.50 o 
   5 -10   4      657.34      711.09     85.30 o 
   6 -10   4     3698.81     3511.97    266.06 o 
   7 -10   4      835.83      665.30     88.81 o 
   8 -10   4     1669.34     1586.45    134.18 o 
  -4  -9   4      394.56      458.29     79.20 o 
  -3  -9   4      152.43      258.97     58.11 o 
  -2  -9   4      953.93      925.65    140.72 o 
  -1  -9   4      785.44      852.11     54.19 o 
   0  -9   4     1862.97     1693.00     73.24 o 
   1  -9   4     3272.06     3490.39    107.89 o 
   2  -9   4     1450.87     1404.75     68.75 o 
   3  -9   4     2438.33     2331.96    337.21 o 
   4  -9   4     3721.79     3686.01    118.90 o 
   5  -9   4     1530.20     1553.53     78.71 o 
   6  -9   4     2705.66     2892.61    166.31 o 
   7  -9   4     2731.43     2467.33    156.54 o 
   8  -9   4     1230.78     1074.93    110.23 o 
   9  -9   4     2091.72     2050.73    153.51 o 
  10  -9   4      567.03      -19.39     26.36 o 
  -5  -8   4      891.70     1020.78     94.31 o 
  -4  -8   4      708.37      860.84    114.98 o 
  -3  -8   4      711.63      717.85     49.56 o 
  -2  -8   4      564.99      649.42     48.72 o 
  -1  -8   4     2369.49     2333.03     81.94 o 
   0  -8   4      951.87      981.71     52.79 o 
   1  -8   4     4077.61     3973.67    109.24 o 
   2  -8   4     2715.23     2606.58    109.27 o 
   3  -8   4     3158.20     3177.85    104.55 o 
   4  -8   4     2442.09     2220.44     86.51 o 
   5  -8   4     3654.65     3892.57    179.77 o 
   6  -8   4     1271.59     1346.32    107.49 o 
   7  -8   4     4738.52     4150.44    198.83 o 
   8  -8   4     1163.42     1170.50    110.56 o 
   9  -8   4     1690.47     1608.09    134.62 o 
  10  -8   4      674.39      776.03    102.22 o 
  -6  -7   4     1162.51     1390.53    120.56 o 
  -5  -7   4      198.60      278.36     62.83 o 
  -4  -7   4     1764.38     1956.15    110.18 o 
  -3  -7   4       28.90       73.60     21.14 o 
  -2  -7   4     1512.04     1589.87     64.32 o 
  -1  -7   4      490.69      433.43     33.83 o 
   0  -7   4     5200.44     5064.75    117.99 o 
   1  -7   4     2859.66     2708.09    114.66 o 
   2  -7   4     7321.66     7200.22    152.19 o 
   3  -7   4     3704.54     3572.82    102.37 o 
   4  -7   4     5840.83     5675.25    164.42 o 
   5  -7   4     1346.92     1285.46     98.48 o 
   6  -7   4     4815.83     4514.43    195.15 o 
   7  -7   4      421.87      499.82     68.88 o 
   8  -7   4     4699.27     4912.14    219.37 o 
   9  -7   4     1084.72     1096.13    106.33 o 
  10  -7   4     1346.14     1561.29    133.91 o 
  -7  -6   4      465.15      487.51     86.12 o 
  -6  -6   4        2.26       11.84     18.84 o 
  -5  -6   4     2153.50     2316.77     80.45 o 
  -4  -6   4      720.19      910.93     72.12 o 
  -3  -6   4     5555.69     5932.86    187.79 o 
  -2  -6   4      612.37      623.86     37.21 o 
  -1  -6   4     2962.69     2699.25     76.08 o 
   0  -6   4       88.33       78.04     16.92 o 
   1  -6   4     7675.89     7970.21    150.96 o 
   2  -6   4     1976.98     1707.89     37.28 o 
   3  -6   4    16605.48    16564.45    199.29 o 
   4  -6   4     3345.09     3227.83     82.39 o 
   5  -6   4     4758.05     4864.06    114.40 o 
   6  -6   4      584.58      657.38     46.11 o 
   7  -6   4     6374.11     6432.43    228.43 o 
   8  -6   4      503.56      534.61     51.22 o 
   9  -6   4     4263.62     4340.18    157.55 o 
  10  -6   4      708.91      711.52     64.90 o 
  -8  -5   4     1162.44     1330.22    124.84 o 
  -7  -5   4        1.86        0.27     27.13 o 
  -6  -5   4     1749.32     1993.24     76.64 o 
  -5  -5   4        1.53        5.77     13.55 o 
  -4  -5   4     3093.19     3104.07    127.70 o 
  -3  -5   4      625.28      598.73     51.96 o 
  -2  -5   4     4444.14     4137.81     94.35 o 
  -1  -5   4      669.75      512.02     33.83 o 
   0  -5   4     9636.53     9600.55    160.83 o 
   1  -5   4        7.08       15.67      6.84 o 
   2  -5   4    15443.81    15388.21    182.31 o 
   3  -5   4     1406.01     1308.55    137.86 o 
   4  -5   4    18535.73    19229.52    298.76 o 
   5  -5   4      695.57      638.67     43.13 o 
   6  -5   4     6059.99     6152.61    143.58 o 
   7  -5   4       24.77       38.36     20.89 o 
   8  -5   4     1914.53     1988.72     86.55 o 
   9  -5   4      270.27      279.70     44.71 o 
  10  -5   4     1614.55     1958.64     98.22 o 
  -8  -4   4        1.28        0.44     28.45 o 
  -7  -4   4     1438.08     1606.60    103.42 o 
  -6  -4   4       16.35       16.60     25.65 o 
  -5  -4   4     2321.79     2405.74     76.17 o 
  -4  -4   4      102.76       90.85     27.30 o 
  -3  -4   4     9889.34     9748.65    243.26 o 
  -2  -4   4      184.57      168.29     30.26 o 
  -1  -4   4    10315.81     9961.61    173.21 o 
   0  -4   4     1180.53     1041.78     28.86 o 
   1  -4   4     6425.01     6404.67     89.33 o 
   2  -4   4        2.79       11.85     16.12 o 
   3  -4   4    14974.77    15480.28    233.24 o 
   4  -4   4      414.34      406.95     32.06 o 
   5  -4   4    10350.31    10630.64    194.56 o 
   6  -4   4      265.20      269.89     35.63 o 
   7  -4   4     5807.88     5834.64    249.72 o 
   8  -4   4      102.01       57.78     25.67 o 
   9  -4   4     2220.61     2450.59    134.21 o 
  10  -4   4       11.15       35.10     39.66 o 
  -9  -3   4      190.67      132.53     48.33 o 
  -8  -3   4     2332.09     2826.59    146.98 o 
  -7  -3   4      119.57      100.46     36.52 o 
  -6  -3   4     1930.04     1953.24     71.09 o 
  -5  -3   4      108.83      105.89     19.54 o 
  -4  -3   4     3634.72     3732.47    131.76 o 
  -3  -3   4      534.15      600.38     46.96 o 
  -2  -3   4     9545.36     8966.63    214.37 o 
  -1  -3   4      346.80      252.59     17.80 o 
   0  -3   4    21145.97    20432.95    218.90 o 
   1  -3   4        5.60        2.17      6.71 o 
   2  -3   4    17307.73    17889.56    251.87 o 
   3  -3   4      273.56      256.46     30.65 o 
   4  -3   4    15155.27    15128.67    280.58 o 
   5  -3   4        5.44       13.32     13.73 o 
   6  -3   4     9926.17     9781.67    194.38 o 
   7  -3   4       33.42       43.04     22.00 o 
   8  -3   4     3116.36     2999.54    108.47 o 
   9  -3   4       45.50       21.64     33.67 o 
  -9  -2   4     1357.93     1521.36    114.52 o 
  -8  -2   4      310.13      214.65     51.74 o 
  -7  -2   4     4241.84     4553.92    174.72 o 
  -6  -2   4      116.82       93.56     22.93 o 
  -5  -2   4     3062.79     3038.86     82.27 o 
  -3  -2   4     6225.40     5707.40    157.41 o 
  -2  -2   4     1034.14     1080.54     38.65 o 
  -1  -2   4    16638.13    16231.08    176.33 o 
   0  -2   4     5432.06     5700.08     97.86 o 
   1  -2   4     9280.47     9380.16    145.76 o 
   2  -2   4      146.21      162.35     18.16 o 
   3  -2   4    13688.67    14114.74    217.54 o 
   4  -2   4      625.15      529.92     35.27 o 
   5  -2   4    13044.18    13347.68    229.34 o 
   6  -2   4       92.31       87.33     23.90 o 
   7  -2   4     6128.89     6078.63    152.87 o 
   8  -2   4       20.99        6.15     30.32 o 
   9  -2   4     1432.99     1299.08    116.93 o 
 -10  -1   4      726.68      973.16    100.24 o 
  -9  -1   4     1169.88     1252.89    102.11 o 
  -8  -1   4     1396.53     1524.93    103.81 o 
  -7  -1   4     1899.06     1652.19     99.08 o 
  -6  -1   4     4810.77     5117.23    172.68 o 
  -5  -1   4      579.54      525.74     31.76 o 
  -4  -1   4     2906.72     2419.13    195.83 o 
  -3  -1   4     1110.96     1262.06     47.15 o 
  -2  -1   4     9738.37     9565.99    147.87 o 
  -1  -1   4       75.40       85.29     12.45 o 
   0  -1   4    46520.08    45591.21    553.64 o 
   1  -1   4      178.63      206.18     34.19 o 
   2  -1   4    13926.77    14318.41    208.73 o 
   3  -1   4     1313.97     1345.70     49.08 o 
   4  -1   4     5385.81     5394.60    244.69 o 
   5  -1   4     1158.76     1140.42     55.27 o 
   6  -1   4     7510.11     7680.40    167.50 o 
   7  -1   4      142.63      193.23     52.12 o 
   8  -1   4     2634.77     2489.90    155.33 o 
   9  -1   4       34.38       39.00     46.08 o 
 -10   0   4      613.69      480.87     71.57 o 
  -9   0   4      724.74     1078.56     94.03 o 
  -8   0   4      981.94      967.28     83.38 o 
  -7   0   4     2622.35     2569.38    124.18 o 
  -6   0   4     2259.08     2011.56    100.46 o 
  -4   0   4      300.00      300.51     19.61 o 
  -3   0   4     6079.55     6048.47     87.41 o 
  -2   0   4      932.47      939.48     23.21 o 
  -1   0   4     6147.04     6038.98    100.05 o 
   0   0   4     5630.02     5440.60     91.83 o 
   1   0   4    20405.06    20899.46    449.81 o 
   2   0   4     1611.33     1546.08     49.73 o 
   3   0   4    14947.38    15457.51    229.71 o 
   4   0   4     1042.13      995.82     45.45 o 
   5   0   4     5092.10     4895.61    186.47 o 
   6   0   4     1334.56     1398.55    104.85 o 
   7   0   4     4147.80     3833.75    187.84 o 
   8   0   4      568.22      491.58     86.89 o 
 -11   1   4      780.83      858.80     98.92 o 
 -10   1   4     1328.19     1267.99    108.20 o 
  -9   1   4      856.54      772.85     81.95 o 
  -8   1   4     1597.22     1706.79    108.86 o 
  -7   1   4     3946.45     3757.40    152.42 o 
  -6   1   4     5894.30     5942.53    187.68 o 
  -5   1   4      864.56      796.35     57.07 o 
  -4   1   4    10351.76    10226.30    167.47 o 
  -3   1   4      375.50      341.20     17.09 o 
  -2   1   4     4282.47     4150.63     53.18 o 
  -1   1   4     4059.46     3856.59     55.53 o 
   0   1   4    10129.12    10540.30    150.99 o 
   1   1   4     5689.04     5339.56     85.74 o 
   2   1   4    13559.38    13554.28    313.07 o 
   3   1   4     2537.73     2434.87    115.01 o 
   4   1   4     5343.54     5375.49    193.17 o 
   5   1   4     1755.75     1692.40    112.98 o 
   6   1   4     2711.32     2789.52    155.66 o 
   7   1   4      659.67      741.21     94.20 o 
 -11   2   4      577.63      620.87     84.47 o 
 -10   2   4     1301.68     1106.08    103.70 o 
  -9   2   4      336.82      491.74     66.51 o 
  -8   2   4      300.66      258.26     53.83 o 
  -7   2   4     1750.49     1731.01    101.34 o 
  -6   2   4     3977.11     4025.60    148.90 o 
  -5   2   4     3919.84     3717.82    106.00 o 
  -4   2   4     8720.36     8809.11    122.21 o 
  -3   2   4     8386.22     8379.16    118.71 o 
  -2   2   4     1306.04     1335.96     33.32 o 
  -1   2   4     6529.77     6673.77     90.31 o 
   0   2   4     4294.90     4264.08    136.43 o 
   1   2   4     4554.81     4511.69    149.62 o 
   2   2   4     6652.69     5970.27    187.68 o 
   3   2   4     6894.40     6671.55    214.76 o 
   4   2   4     1788.97     1613.31    107.21 o 
   5   2   4     3233.94     2936.94    157.19 o 
   6   2   4      723.32      776.42     89.64 o 
 -11   3   4     2092.13     2031.94    150.05 o 
 -10   3   4      601.89      781.14     86.84 o 
  -9   3   4     3440.60     3355.57    167.80 o 
  -8   3   4      534.01      473.34     59.21 o 
  -7   3   4     2122.24     2004.81    111.94 o 
  -6   3   4     1051.50      873.85     67.89 o 
  -5   3   4     3573.75     3433.21     71.79 o 
  -4   3   4     6722.09     6716.55    103.83 o 
  -3   3   4     6346.67     6465.00     96.73 o 
  -2   3   4     8367.58     8309.94    113.18 o 
  -1   3   4     1768.20     1565.61     41.50 o 
   0   3   4     4600.00     4650.54    148.63 o 
   1   3   4     6047.74     5486.27    174.66 o 
   2   3   4     4023.08     4236.13    159.50 o 
   3   3   4     5661.79     5468.69    198.99 o 
   4   3   4     2874.05     2708.34    145.88 o 
   5   3   4     1867.76     1744.36    127.54 o 
   6   3   4      979.21      889.23    100.73 o 
 -11   4   4      164.69      177.30     60.80 o 
 -10   4   4     3558.60     3391.93    183.67 o 
  -9   4   4      908.26      824.75     87.17 o 
  -8   4   4     3595.24     3907.90    174.50 o 
  -7   4   4     1989.92     2107.46    116.77 o 
  -6   4   4     3172.76     3362.51    153.79 o 
  -5   4   4      717.00      626.64     37.76 o 
  -4   4   4     9069.97     9132.91    212.52 o 
  -3   4   4     3196.11     3250.60     95.68 o 
  -2   4   4     7844.58     7586.71    112.60 o 
  -1   4   4     2441.95     2577.34     52.12 o 
   0   4   4     3290.91     2966.93    119.02 o 
   1   4   4     1998.16     2048.36    104.91 o 
   2   4   4     3862.97     3771.96    158.79 o 
   3   4   4     2730.91     2832.09    143.68 o 
   4   4   4     3462.40     3627.29    177.57 o 
   5   4   4     1408.65     1271.95    114.57 o 
   6   4   4      677.41       -1.70     35.65 o 
 -10   5   4        7.68      -13.95     25.38 o 
  -9   5   4     4631.76     4374.15    204.76 o 
  -8   5   4      650.21      579.24     72.89 o 
  -7   5   4     3622.13     3652.28    166.20 o 
  -6   5   4      966.67      888.56     39.96 o 
  -5   5   4     2216.72     2213.46     63.51 o 
  -4   5   4      500.68      510.50     28.47 o 
  -3   5   4     5926.19     5752.80     99.15 o 
  -2   5   4     2796.51     2691.47     61.04 o 
  -1   5   4     3958.97     3701.35     98.45 o 
   0   5   4     2034.50     1971.41    100.29 o 
   1   5   4     2115.22     2085.60    113.04 o 
   2   5   4      258.35      298.41     56.96 o 
   3   5   4     2500.69     2459.75    142.53 o 
   4   5   4      726.25      730.50     90.30 o 
   5   5   4     2045.56     2224.34    154.28 o 
 -11   6   4        2.40        1.70     40.20 o 
 -10   6   4     2251.38     2364.62    162.30 o 
  -9   6   4       73.10       65.31     40.48 o 
  -8   6   4     3565.25     3849.07    189.11 o 
  -7   6   4      386.68      403.60     46.21 o 
  -6   6   4     2741.59     2874.16     75.29 o 
  -5   6   4      421.74      440.75     41.61 o 
  -4   6   4     4921.33     4927.45     94.94 o 
  -3   6   4      760.28      790.05     35.52 o 
  -2   6   4     5279.94     4983.92    117.52 o 
  -1   6   4      817.93      734.23     66.38 o 
   0   6   4     3966.58     3763.78    109.85 o 
   1   6   4      889.67      842.22     78.65 o 
   2   6   4     2029.83     1969.27    125.45 o 
   3   6   4      259.06      233.87     61.85 o 
   4   6   4     1704.71     1736.34    137.48 o 
 -11   7   4     1606.57     1809.22    156.21 o 
 -10   7   4       30.70       58.66     48.28 o 
  -9   7   4     3594.01     3492.17    195.20 o 
  -8   7   4      214.63      207.10     62.64 o 
  -7   7   4     4037.87     4125.95    157.25 o 
  -6   7   4        4.02      -11.83     12.68 o 
  -5   7   4     1704.93     1670.20     55.69 o 
  -4   7   4      423.54      455.43     30.68 o 
  -3   7   4     2381.88     2489.65     80.35 o 
  -2   7   4        4.32       33.27     18.89 o 
  -1   7   4     5344.77     5198.21    202.56 o 
   0   7   4      307.92      328.07     38.90 o 
   1   7   4     3256.06     3529.58    118.66 o 
   2   7   4      247.25      233.43     64.04 o 
   3   7   4     1228.67     1467.81    126.05 o 
 -11   8   4       24.93       70.69     55.58 o 
 -10   8   4     1345.32     1293.59    130.28 o 
  -9   8   4       53.22       49.38     45.92 o 
  -8   8   4     2113.59     2105.34    100.59 o 
  -7   8   4      117.42      135.15     34.40 o 
  -6   8   4     4662.14     4753.27    142.16 o 
  -5   8   4        0.28       11.42     17.98 o 
  -4   8   4     2551.20     2624.42    141.49 o 
  -3   8   4      392.85      516.35     64.48 o 
  -2   8   4     1716.64     1910.89    121.71 o 
  -1   8   4       75.52       78.87     37.35 o 
   0   8   4     2643.36     2860.54    158.62 o 
   1   8   4      106.25       79.48     39.44 o 
 -10   9   4       21.48       29.17     50.04 o 
  -9   9   4     1179.35     1187.17     83.21 o 
  -8   9   4       37.54       65.87     31.24 o 
  -7   9   4     1212.29     1299.65     79.55 o 
  -6   9   4       98.17       84.58     29.85 o 
  -5   9   4     3379.02     3185.20    167.19 o 
  -4   9   4      140.42       93.92     40.81 o 
  -3   9   4     1967.99     2091.59    133.58 o 
  -2   9   4        0.28       15.54     32.57 o 
  -1   9   4     1688.61     1908.14    132.92 o 
   0   9   4        9.10      -14.56     31.91 o 
  -9  10   4       10.52       20.75     30.64 o 
  -8  10   4      510.58      598.40    100.35 o 
  -7  10   4      225.07      248.28     46.81 o 
  -6  10   4     1540.78     1751.44    134.07 o 
  -5  10   4      168.90      144.78     56.19 o 
  -4  10   4     2133.04     1934.67    136.54 o 
  -3  10   4        4.35       18.67     34.11 o 
  -2  10   4     1119.71     1054.28    106.17 o 
  -6  11   4      265.93      327.74     76.62 o 
   1 -12   5       39.17       54.13     30.34 o 
   2 -12   5     1200.60     1343.99     83.15 o 
   3 -12   5      387.28      408.97     57.29 o 
   4 -12   5     2484.34     2544.15    115.52 o 
   5 -12   5       16.63        9.09     26.55 o 
   6 -12   5     1538.72     1732.08    129.38 o 
   7 -12   5       98.86       99.03     51.35 o 
  -1 -11   5     1578.18     1837.50     89.55 o 
   0 -11   5      113.44      110.67     32.84 o 
   1 -11   5     1098.01     1272.25     73.88 o 
   2 -11   5      354.93      362.58     74.67 o 
   3 -11   5     1705.11     1846.38     91.15 o 
   4 -11   5      607.52      672.33     59.54 o 
   5 -11   5     2695.33     2783.20    203.96 o 
   6 -11   5       35.05       58.77     44.16 o 
   7 -11   5     1699.76     1820.37    144.18 o 
   8 -11   5        8.05        5.60     26.80 o 
  -2 -10   5     1218.73     1406.98     75.16 o 
  -1 -10   5      494.08      468.00     45.65 o 
   0 -10   5     2851.12     3001.20    105.91 o 
   1 -10   5      559.64      438.07     43.53 o 
   2 -10   5     1841.98     1771.02     82.07 o 
   3 -10   5     1014.32      977.97     64.25 o 
   4 -10   5     1321.39     1265.02    166.83 o 
   5 -10   5      582.00      669.68     57.81 o 
   6 -10   5     2087.06     2294.65    154.50 o 
   7 -10   5      256.60      282.53     69.37 o 
   8 -10   5     1704.98     1686.52    138.79 o 
   9 -10   5        6.76       20.49     26.75 o 
  -4  -9   5      414.33      279.13     59.59 o 
  -3  -9   5      555.18      820.09     64.43 o 
  -2  -9   5     1179.70     1079.71    109.44 o 
  -1  -9   5     2402.03     2546.64     98.34 o 
   0  -9   5     1432.75     1430.78     67.51 o 
   1  -9   5     3126.54     3122.78    150.63 o 
   2  -9   5     1577.58     1491.23     71.07 o 
   3  -9   5     2207.21     2221.28     89.33 o 
   4  -9   5     2280.25     2469.88    137.97 o 
   5  -9   5     1190.48     1102.34    102.27 o 
   6  -9   5     1671.47     1441.67    116.50 o 
   7  -9   5     2271.22     2504.95    158.02 o 
   8  -9   5      252.63      388.32     81.12 o 
   9  -9   5     1315.68     1407.50    126.99 o 
  -5  -8   5      710.85      758.40     79.15 o 
  -4  -8   5     1180.33     1509.56     74.28 o 
  -3  -8   5      954.89      859.32     53.59 o 
  -2  -8   5     1009.05     1107.46     69.45 o 
  -1  -8   5     1716.07     1680.48     69.53 o 
   0  -8   5     1745.58     1739.08    115.34 o 
   1  -8   5     3323.33     3046.15     94.38 o 
   2  -8   5     5032.02     5122.77    131.27 o 
   3  -8   5     1607.69     1555.72     81.51 o 
   4  -8   5     2522.23     2371.01     90.87 o 
   5  -8   5     1445.49     1409.97    108.92 o 
   6  -8   5     1634.80     1538.06    116.06 o 
   7  -8   5     2322.06     2345.78    147.75 o 
   8  -8   5     3042.25     3430.93    187.29 o 
   9  -8   5      125.93       78.65     51.74 o 
  -5  -7   5      875.29     1102.18     91.78 o 
  -4  -7   5     2041.78     2062.40     79.73 o 
  -3  -7   5     1181.50     1298.66     60.36 o 
  -2  -7   5     1948.73     1837.40     69.32 o 
  -1  -7   5     1533.01     1401.78     58.43 o 
   0  -7   5     4565.87     4451.76    109.28 o 
   1  -7   5     3312.94     3192.10     91.64 o 
   2  -7   5     5108.91     4952.44    188.28 o 
   3  -7   5     6078.50     5877.22    165.30 o 
   4  -7   5     2377.46     2372.31    129.35 o 
   5  -7   5     1991.08     1986.30    121.55 o 
   6  -7   5     2140.70     1999.81    126.93 o 
   7  -7   5     2180.86     2084.45    136.65 o 
   8  -7   5     1056.62     1186.54    108.31 o 
   9  -7   5     1394.03     1429.97    123.53 o 
  10  -7   5      628.88      631.31     91.18 o 
  -7  -6   5      594.14      642.90     51.37 o 
  -6  -6   5      177.10      283.87     38.63 o 
  -5  -6   5     2197.62     2299.54    121.82 o 
  -4  -6   5     2056.91     2142.07    112.38 o 
  -3  -6   5     4751.67     4541.08    110.41 o 
  -2  -6   5     2793.54     2944.24     82.37 o 
  -1  -6   5     3402.10     3295.55     85.33 o 
   0  -6   5      599.02      483.99     32.03 o 
   1  -6   5     6365.65     6351.71     96.20 o 
   2  -6   5     1989.44     1835.26     45.15 o 
   3  -6   5     6251.24     6277.15    121.09 o 
   4  -6   5     1936.66     1947.15     67.75 o 
   5  -6   5     3604.79     3827.41    105.53 o 
   6  -6   5      551.73      567.98     46.89 o 
   7  -6   5     2658.49     2909.08    159.61 o 
   8  -6   5      640.16      753.45     57.05 o 
   9  -6   5      903.66     1141.52    169.55 o 
  10  -6   5     1326.26     1500.28     89.67 o 
  -8  -5   5      752.86      914.50     91.12 o 
  -7  -5   5      111.57      202.29     34.61 o 
  -6  -5   5      989.30      993.83     55.51 o 
  -5  -5   5       74.97      114.35     36.09 o 
  -4  -5   5     4869.61     4889.02    171.86 o 
  -3  -5   5     1402.75     1306.93     78.60 o 
  -2  -5   5     7342.31     7327.42    202.01 o 
  -1  -5   5     3145.59     3007.45     74.54 o 
   0  -5   5     7170.41     7271.64    103.38 o 
   1  -5   5     2015.49     1772.92     43.03 o 
   2  -5   5    10851.52    11136.27    178.05 o 
   3  -5   5     3560.96     3608.76     89.97 o 
   4  -5   5     9860.11     9861.40    252.24 o 
   5  -5   5     1722.42     1698.09     68.83 o 
   6  -5   5     3652.62     3801.92    152.17 o 
   7  -5   5      596.93      636.87     51.84 o 
   8  -5   5     1616.34     1876.53     94.00 o 
   9  -5   5      188.81      350.71     70.00 o 
  -8  -4   5      195.97      274.84     59.70 o 
  -7  -4   5     1477.29     1622.30     73.13 o 
  -6  -4   5      122.48      176.15     38.78 o 
  -4  -4   5      416.47      474.66     50.09 o 
  -3  -4   5     8037.03     7615.65    210.75 o 
  -2  -4   5     1404.43     1246.50     42.44 o 
  -1  -4   5    12642.25    12051.66    220.31 o 
   0  -4   5     1276.43     1151.67     35.47 o 
   1  -4   5    16666.56    17322.09    246.52 o 
   2  -4   5     1402.86     1384.27     50.03 o 
   3  -4   5    14230.46    14551.55    229.26 o 
   4  -4   5     1294.55     1291.70     59.98 o 
   5  -4   5    10888.48    11031.77    204.90 o 
   6  -4   5     1503.06     1444.40     68.99 o 
   7  -4   5     3221.20     3244.00    108.88 o 
   8  -4   5       80.11       67.97     40.51 o 
   9  -4   5     1267.72     1239.32    109.08 o 
  -9  -3   5        9.58        8.35     33.45 o 
  -8  -3   5     2895.56     3277.69    161.09 o 
  -7  -3   5       93.01      133.03     38.01 o 
  -6  -3   5     3246.29     3242.06     95.13 o 
  -5  -3   5      106.37      118.47     21.55 o 
  -4  -3   5     6964.31     6683.69    195.42 o 
  -3  -3   5       53.29       41.74     18.67 o 
  -2  -3   5    20661.29    20607.52    227.68 o 
  -1  -3   5     2666.13     2389.24     44.30 o 
   0  -3   5    14681.10    14996.40    220.08 o 
   1  -3   5     1313.78     1197.91     44.45 o 
   2  -3   5     4264.13     4428.62    164.50 o 
   3  -3   5       46.64       42.64     14.83 o 
   4  -3   5    11002.90    11161.69    196.84 o 
   5  -3   5      188.04      227.01     39.90 o 
   6  -3   5     5088.99     5586.74    209.04 o 
   7  -3   5      613.96      617.57     78.10 o 
   8  -3   5     1110.16     1264.15    107.82 o 
   9  -3   5       89.76       52.29     40.48 o 
  -9  -2   5     1276.52     1756.38    123.69 o 
  -8  -2   5        4.71       17.69     24.77 o 
  -7  -2   5     3638.37     3981.72    164.83 o 
  -6  -2   5       59.08       96.75     21.09 o 
  -5  -2   5     4423.40     4345.37    103.63 o 
  -4  -2   5       30.26       44.98     19.77 o 
  -3  -2   5    10858.84    10876.96    178.58 o 
  -2  -2   5        0.26       14.71      8.14 o 
  -1  -2   5    25121.75    24940.19    329.81 o 
   0  -2   5      324.05      237.91     19.89 o 
   1  -2   5    26676.17    27828.32    366.90 o 
   2  -2   5       65.85       54.97     17.22 o 
   3  -2   5     8302.51     8851.93    162.63 o 
   4  -2   5      117.73       98.49     21.29 o 
   5  -2   5     5775.15     6017.72    179.80 o 
   6  -2   5      228.63      229.33     34.83 o 
   7  -2   5     3030.92     3197.99    162.63 o 
   8  -2   5       59.68       97.05     46.85 o 
   9  -2   5      676.92      785.53     98.70 o 
 -10  -1   5      859.64     1067.46    104.96 o 
  -9  -1   5      138.42      169.33     49.87 o 
  -8  -1   5     2939.91     3196.13    155.22 o 
  -7  -1   5       99.39      124.79     36.03 o 
  -6  -1   5     6885.24     6607.47    140.07 o 
  -5  -1   5      122.28      103.40     18.68 o 
  -4  -1   5     4940.16     4749.55     83.54 o 
  -3  -1   5       25.26       63.40     13.33 o 
  -2  -1   5    16142.14    16221.57    231.54 o 
  -1  -1   5     1322.82     1408.61     73.63 o 
   0  -1   5    41086.36    40514.94    505.64 o 
   1  -1   5      109.41      151.59     56.05 o 
   2  -1   5    11965.96    12519.91    193.61 o 
   3  -1   5      159.38      161.00     38.64 o 
   4  -1   5     7422.28     7513.18    198.39 o 
   5  -1   5      636.26      563.04     41.89 o 
   6  -1   5     4574.33     4754.34    199.43 o 
   7  -1   5       35.76       33.39     37.40 o 
   8  -1   5     1908.19     1753.31    134.62 o 
 -10   0   5       59.16       73.93     42.13 o 
  -9   0   5      976.13     1014.90     92.99 o 
  -8   0   5      355.33      212.17     48.06 o 
  -7   0   5     4758.94     4867.98    181.31 o 
  -6   0   5      629.95      551.33     53.83 o 
  -5   0   5     9766.60     9761.87    169.79 o 
  -4   0   5      153.85      144.05     22.48 o 
  -3   0   5    11645.88    10956.83    138.39 o 
  -2   0   5     1045.25     1192.94     30.69 o 
  -1   0   5    14391.43    14425.49    206.36 o 
   0   0   5      803.28      758.58     30.67 o 
   1   0   5    19935.24    20166.60    274.40 o 
   2   0   5      282.96      284.28     52.37 o 
   3   0   5     9149.48     9494.08    333.81 o 
   4   0   5      320.85      317.36     55.64 o 
   5   0   5     3138.39     2986.09    151.26 o 
   6   0   5       29.86       70.14     36.85 o 
   7   0   5     2909.55     2774.47    165.98 o 
   8   0   5        4.97       22.19     38.01 o 
 -11   1   5      388.20      331.42     74.53 o 
 -10   1   5     1260.98     1570.68    123.80 o 
  -9   1   5      262.97      256.00     56.79 o 
  -8   1   5     2104.39     1967.02    116.82 o 
  -7   1   5      513.57      537.55     60.20 o 
  -6   1   5     6437.87     6285.98    197.73 o 
  -5   1   5     1930.47     1944.05     64.98 o 
  -4   1   5    14265.06    14064.64    217.41 o 
  -3   1   5      810.76      877.45     24.41 o 
  -2   1   5    10695.01    10876.48    141.08 o 
  -1   1   5     1124.61     1073.93     59.14 o 
   0   1   5    14611.85    14701.43    207.18 o 
   1   1   5     3188.49     3055.47     59.20 o 
   2   1   5    11084.87    10545.89    276.33 o 
   3   1   5      260.78      260.51     48.11 o 
   4   1   5     5205.74     5223.95    199.65 o 
   5   1   5       25.19       52.07     37.62 o 
   6   1   5     1863.97     1853.00    135.83 o 
   7   1   5      167.64       28.34     43.72 o 
 -10   2   5      582.92      482.29     71.13 o 
  -9   2   5     1477.40     1576.01    112.71 o 
  -8   2   5       77.14      106.17     37.46 o 
  -7   2   5     2368.69     2595.14    127.26 o 
  -6   2   5     1401.62     1305.45     81.73 o 
  -5   2   5     8434.36     8417.12    224.78 o 
  -4   2   5     2090.86     2242.01     52.48 o 
  -3   2   5    14994.76    15443.14    258.36 o 
  -2   2   5     3624.98     3719.46     64.37 o 
  -1   2   5     9409.99     9440.19    147.65 o 
   0   2   5     4279.59     4178.24    144.29 o 
   1   2   5    11824.13    12204.83    300.93 o 
   2   2   5     2168.12     2187.43    112.76 o 
   3   2   5     7370.46     7507.06    243.70 o 
   4   2   5      605.26      652.62     76.73 o 
   5   2   5      893.45      838.87     92.05 o 
   6   2   5      230.68      260.01     67.67 o 
 -10   3   5     1438.30     1386.85    115.95 o 
  -9   3   5     1607.24     1779.51    122.48 o 
  -8   3   5     3019.36     3077.60    151.98 o 
  -7   3   5      283.55      272.59     51.79 o 
  -6   3   5     3424.91     3096.83     90.05 o 
  -5   3   5     2419.58     2242.64     57.65 o 
  -4   3   5     7973.94     7946.91    118.78 o 
  -3   3   5     5445.12     5366.65     88.03 o 
  -2   3   5     9955.14    10458.92    138.17 o 
  -1   3   5     1225.96     1163.72     34.64 o 
   0   3   5     4994.81     5097.51    169.77 o 
   1   3   5     3149.81     2855.65    126.60 o 
   2   3   5     3524.58     3498.65    153.46 o 
   3   3   5     2905.94     2955.56    151.21 o 
   4   3   5     4749.32     4480.43    198.61 o 
   5   3   5      545.03      708.36     91.28 o 
 -11   4   5      224.40      126.82     55.42 o 
 -10   4   5     1919.11     1968.17    139.18 o 
  -9   4   5     1760.93     1817.90    124.24 o 
  -8   4   5      860.16      834.86     82.17 o 
  -7   4   5     2405.87     2303.38    123.64 o 
  -6   4   5     1952.26     2046.01     66.83 o 
  -5   4   5     2786.01     2609.74     81.63 o 
  -4   4   5     5073.56     5263.01     93.69 o 
  -3   4   5     7840.89     8026.43    129.01 o 
  -2   4   5     4459.18     4243.27     82.15 o 
  -1   4   5     5876.65     5626.24    124.26 o 
   0   4   5     2658.42     2552.35    117.92 o 
   1   4   5     3225.70     3247.04    144.89 o 
   2   4   5     2281.59     2384.28    132.64 o 
   3   4   5     3271.43     2950.89    155.88 o 
   4   4   5      964.80      988.92    102.43 o 
 -11   5   5      784.39       73.43     48.55 o 
 -10   5   5      607.06      600.77     81.40 o 
  -9   5   5     2455.07     2546.70    153.30 o 
  -8   5   5     2392.25     2308.98    135.55 o 
  -7   5   5     1519.08     1573.64     57.39 o 
  -6   5   5     3225.48     3052.44     77.15 o 
  -5   5   5     1890.81     1972.91     65.82 o 
  -4   5   5     2238.61     2170.63     78.63 o 
  -3   5   5     8658.25     8574.02    180.11 o 
  -2   5   5     2944.92     2900.71     85.38 o 
  -1   5   5     6817.42     6279.96    140.28 o 
   0   5   5     3898.31     3892.38    111.89 o 
   1   5   5     1946.76     2100.93    120.50 o 
   2   5   5     1231.37     1358.95    104.30 o 
   3   5   5     1280.57     1260.63    110.89 o 
   4   5   5      928.45     1043.02    110.12 o 
 -11   6   5      150.58      141.16     60.86 o 
 -10   6   5     1662.86     1925.33    148.46 o 
  -9   6   5      356.72      361.51     74.92 o 
  -8   6   5     3525.96     3572.97    181.91 o 
  -7   6   5     2051.93     2062.16     67.46 o 
  -6   6   5     3401.46     3505.08    160.87 o 
  -5   6   5     2560.98     2493.42     69.30 o 
  -4   6   5     2234.50     2375.77     65.30 o 
  -3   6   5     1852.29     1727.67     67.05 o 
  -2   6   5     5562.35     5638.59    150.11 o 
  -1   6   5     1961.86     1988.75    113.36 o 
   0   6   5     3617.05     3739.57    114.94 o 
   1   6   5      946.70      932.18     87.93 o 
   2   6   5     1382.76     1577.44    120.40 o 
   3   6   5      418.29      359.81     79.20 o 
 -11   7   5      792.55      836.28    111.17 o 
 -10   7   5      339.51      266.49     78.49 o 
  -9   7   5     1910.51     2085.60    151.87 o 
  -8   7   5      305.09      242.07     43.11 o 
  -7   7   5     3753.30     3915.07     97.52 o 
  -6   7   5     1201.81     1207.52     52.29 o 
  -5   7   5     2216.45     2265.30     67.57 o 
  -4   7   5      883.53      979.70     71.46 o 
  -3   7   5     2387.24     2285.22     81.22 o 
  -2   7   5      317.96      403.44     39.55 o 
  -1   7   5     3840.88     3988.92    119.75 o 
   0   7   5      989.29      921.04     61.24 o 
   1   7   5     2575.62     2675.47    145.22 o 
   2   7   5      739.43      653.60     92.99 o 
 -10   8   5     1000.79     1233.61    125.78 o 
  -9   8   5      136.06      131.93     61.02 o 
  -8   8   5     1903.04     2025.31    100.32 o 
  -7   8   5       43.78       55.71     30.54 o 
  -6   8   5     4972.63     4788.45    271.74 o 
  -5   8   5      724.85      690.68     76.40 o 
  -4   8   5     2074.69     2226.54    132.04 o 
  -3   8   5      280.41      216.51     55.14 o 
  -2   8   5     2215.15     2210.78    136.54 o 
  -1   8   5       56.13      108.97     45.48 o 
   0   8   5     2654.75     2913.65    164.88 o 
   1   8   5      270.95      239.47     62.17 o 
 -10   9   5       90.51       46.58     65.80 o 
  -9   9   5     1052.02     1251.09     86.67 o 
  -8   9   5        1.79        2.75     24.66 o 
  -7   9   5     2771.50     3052.21    121.17 o 
  -6   9   5       16.83        6.32     34.99 o 
  -5   9   5     2932.71     3199.37    169.50 o 
  -4   9   5      122.99      102.27     39.93 o 
  -3   9   5     2046.08     2364.13    148.30 o 
  -2   9   5       58.10      120.45     48.61 o 
  -1   9   5     1313.10     1303.91    114.90 o 
  -8  10   5      850.73      926.54     74.54 o 
  -7  10   5        8.59       79.53     43.83 o 
  -6  10   5     1781.38     1776.65    133.52 o 
  -5  10   5        6.76        1.76     30.87 o 
  -4  10   5     1836.67     2014.53    146.43 o 
  -3  10   5      162.26      122.65     47.35 o 
   1 -12   6        2.92        5.28     24.21 o 
   2 -12   6      771.31      988.55     71.52 o 
   3 -12   6       35.55       22.95     27.28 o 
   4 -12   6     1133.10     1213.28    156.73 o 
   5 -12   6       75.22       58.67     32.71 o 
   6 -12   6     1768.00     1939.12    157.25 o 
  -1 -11   6     1504.16     2009.92    135.66 o 
   0 -11   6        1.86       -1.27     22.99 o 
   1 -11   6     1586.14     1623.95     82.49 o 
   2 -11   6       57.61       70.86     35.32 o 
   3 -11   6     2041.91     2002.93    106.66 o 
   4 -11   6       55.34       47.98     27.79 o 
   5 -11   6     1784.00     2105.10    103.14 o 
   6 -11   6      247.73      178.07     59.32 o 
   8 -11   6       77.03        3.35     27.13 o 
  -3 -10   6      158.36      111.94     47.24 o 
  -2 -10   6     1390.15     1656.53    117.32 o 
  -1 -10   6      259.18      241.34     48.86 o 
   0 -10   6     3088.17     3325.04    111.70 o 
   1 -10   6      130.63      165.14     33.24 o 
   2 -10   6     3438.09     3431.51    116.59 o 
   3 -10   6       24.42       26.94     22.14 o 
   4 -10   6     1419.31     1629.63     87.58 o 
   5 -10   6      556.84      455.44     83.10 o 
   6 -10   6     1793.05     1910.50    140.99 o 
   7 -10   6        4.05       23.84     32.19 o 
  -4  -9   6      109.35       97.05     43.45 o 
  -3  -9   6     1056.08     1325.01    103.53 o 
  -2  -9   6      137.11      171.57     37.13 o 
  -1  -9   6     2617.28     2765.47     95.80 o 
   0  -9   6      704.23      694.40     48.79 o 
   1  -9   6     4573.72     4724.70    248.29 o 
   2  -9   6      128.79      158.26     31.32 o 
   3  -9   6     2155.88     2171.52    131.05 o 
   4  -9   6      334.10      355.03     47.54 o 
   5  -9   6     1764.40     1726.34    124.29 o 
   6  -9   6      130.56       72.06     37.07 o 
   7  -9   6     2294.86     2657.26    165.38 o 
   8  -9   6       94.89      141.60     57.56 o 
  -5  -8   6      278.53      357.56     68.00 o 
  -4  -8   6     2418.76     2773.81    145.55 o 
  -3  -8   6      358.37      364.69     38.42 o 
  -2  -8   6      909.28     1102.68     57.59 o 
  -1  -8   6      972.87      968.55     60.20 o 
   0  -8   6     2947.54     2799.98     89.71 o 
   1  -8   6     1954.81     2025.46     76.69 o 
   2  -8   6     5988.93     5636.12    139.31 o 
   3  -8   6      880.56      903.57     54.62 o 
   4  -8   6     1918.10     1930.66    122.65 o 
   5  -8   6      648.13      744.01     81.12 o 
   6  -8   6     2076.58     2195.01    141.27 o 
   7  -8   6      209.44      229.86     60.09 o 
   8  -8   6     1239.42     1508.62    123.86 o 
   9  -8   6       23.43       27.35     39.99 o 
  -6  -7   6      687.31      695.21     53.15 o 
  -5  -7   6     1312.68     1649.67    109.90 o 
  -4  -7   6     1745.75     1836.96    112.65 o 
  -3  -7   6     3529.07     3867.04    106.14 o 
  -2  -7   6     2580.72     2474.11     80.07 o 
  -1  -7   6     1914.29     1894.76    119.54 o 
   0  -7   6     4806.10     4759.70    113.97 o 
   1  -7   6     2541.94     2561.85     81.69 o 
   2  -7   6     1536.87     1698.67     67.89 o 
   3  -7   6     3364.63     3250.67    150.16 o 
   4  -7   6      825.84      858.47     77.06 o 
   5  -7   6      792.90      884.95     82.83 o 
   6  -7   6      178.03      229.37     56.68 o 
   7  -7   6     1009.48      910.43     93.37 o 
   8  -7   6      385.73      399.14     78.60 o 
   9  -7   6     2696.39     2767.88    170.05 o 
  -7  -6   6      593.75      694.54     74.29 o 
  -6  -6   6      705.97      938.19     56.99 o 
  -5  -6   6     1986.16     1916.43    115.40 o 
  -4  -6   6     3268.14     3577.97    100.08 o 
  -3  -6   6     2085.28     1949.82     67.37 o 
  -2  -6   6     2576.80     2590.89     75.61 o 
  -1  -6   6     3034.18     3045.21    140.83 o 
   0  -6   6     2535.43     2247.40     52.99 o 
   1  -6   6     5650.96     5660.54    129.42 o 
   2  -6   6     3582.96     3441.40     84.34 o 
   3  -6   6     3135.86     2970.15     85.30 o 
   4  -6   6     4637.25     4597.63    115.70 o 
   5  -6   6     1116.71     1146.97     60.46 o 
   6  -6   6     2746.73     2835.43     99.00 o 
   7  -6   6      264.27      314.87     44.18 o 
   8  -6   6     1101.54     1093.32    104.55 o 
   9  -6   6       39.95       55.44     29.22 o 
  -8  -5   6      945.44      955.03     94.36 o 
  -7  -5   6      799.77      964.65     60.08 o 
  -6  -5   6     1524.70     1385.68     75.05 o 
  -5  -5   6     1525.15     1703.27    103.70 o 
  -4  -5   6     4286.77     4175.05    160.22 o 
  -3  -5   6     3688.71     3752.61     90.40 o 
  -2  -5   6     5331.76     5109.17    128.25 o 
  -1  -5   6     3714.62     3588.91    106.33 o 
   0  -5   6     4933.21     4903.96     81.54 o 
   1  -5   6      817.55      692.53     36.23 o 
   2  -5   6     5119.43     5181.69    124.79 o 
   3  -5   6     2505.72     2487.82    163.10 o 
   4  -5   6     3591.98     3603.38    100.66 o 
   5  -5   6     5156.32     5304.73    133.65 o 
   6  -5   6      155.89      185.67     34.01 o 
   7  -5   6      849.14     1025.47     63.68 o 
   8  -5   6      929.01      877.20     62.28 o 
   9  -5   6      664.46      732.04     90.35 o 
  -8  -4   6      657.68      978.48     89.14 o 
  -7  -4   6     1925.32     1807.81    143.88 o 
  -6  -4   6      281.67      443.34     48.09 o 
  -5  -4   6     3283.26     3480.31    146.26 o 
  -4  -4   6      936.36     1040.60     74.42 o 
  -3  -4   6    10685.55    10582.10    170.97 o 
  -2  -4   6     1255.12     1137.52     33.47 o 
  -1  -4   6     7557.84     7353.22    102.93 o 
   0  -4   6     2286.78     2247.26     78.51 o 
   1  -4   6     1693.29     1648.82     65.58 o 
   2  -4   6     1432.06     1314.38     52.84 o 
   3  -4   6     4615.89     4695.79    111.77 o 
   4  -4   6     1533.93     1534.00     80.44 o 
   5  -4   6     1973.30     2099.80    140.09 o 
   6  -4   6     1336.98     1504.50    102.96 o 
   7  -4   6      698.60      708.91     53.78 o 
   8  -4   6      803.06      693.70     87.17 o 
   9  -4   6      549.16      643.33     86.45 o 
  -9  -3   6      108.37      141.87     52.78 o 
  -8  -3   6     2339.75     2446.51    139.95 o 
  -7  -3   6      954.66     1036.55    150.47 o 
  -6  -3   6     4175.19     4056.72    111.21 o 
  -4  -3   6     5551.77     5614.68    179.00 o 
  -3  -3   6     1098.73     1040.54     30.41 o 
  -2  -3   6    14270.00    14338.57    276.62 o 
  -1  -3   6     4066.42     3809.88     87.42 o 
   0  -3   6    12511.76    12696.44    297.69 o 
   1  -3   6       98.59       79.81     16.48 o 
   2  -3   6     3257.34     3272.88     85.33 o 
   3  -3   6      491.40      404.31     53.39 o 
   4  -3   6     6131.52     6254.37    243.26 o 
   5  -3   6     3619.29     3668.36    120.64 o 
   6  -3   6     3115.44     3094.78    102.74 o 
   7  -3   6     1601.42     1676.14    117.15 o 
   8  -3   6     1039.73     1134.47    107.93 o 
  -9  -2   6     1756.08     1976.74    132.97 o 
  -8  -2   6      107.91      103.70     39.00 o 
  -7  -2   6     6318.20     6368.44    301.67 o 
  -6  -2   6      984.39      944.14     50.06 o 
  -5  -2   6     5396.94     4991.28    115.14 o 
  -4  -2   6      628.46      507.83     34.74 o 
  -3  -2   6     8387.68     8134.27    149.95 o 
  -2  -2   6       51.31       27.09     10.99 o 
  -1  -2   6    19402.66    19684.11    284.76 o 
   0  -2   6     3098.81     2958.23     73.27 o 
   1  -2   6    16765.18    17625.72    257.93 o 
   2  -2   6      745.49      683.07     37.53 o 
   3  -2   6     8260.04     8395.84    157.94 o 
   4  -2   6      327.27      334.08     33.55 o 
   5  -2   6     2814.73     2860.43     91.21 o 
   6  -2   6      746.82      922.96     88.04 o 
   7  -2   6     1717.46     1779.07    129.24 o 
   8  -2   6      604.19      597.91     96.72 o 
 -10  -1   6     1319.71     1569.15    126.16 o 
  -9  -1   6        0.16        1.76     28.73 o 
  -8  -1   6     3463.48     3143.40    156.04 o 
  -7  -1   6       18.62       82.77     33.34 o 
  -6  -1   6     8146.03     7946.02    243.15 o 
  -5  -1   6      284.33      302.19     26.75 o 
  -4  -1   6    11352.97    11408.79    154.30 o 
  -3  -1   6       74.81       56.77     14.77 o 
  -2  -1   6    12070.61    12240.52    191.86 o 
  -1  -1   6     1063.64     1022.10     40.39 o 
   0  -1   6     8986.90     8929.76    149.79 o 
   1  -1   6      800.42      776.98     35.90 o 
   2  -1   6     5701.09     6182.40    120.31 o 
   3  -1   6      440.98      458.78     32.49 o 
   4  -1   6     2653.42     2868.23    141.10 o 
   5  -1   6       68.15       62.12     31.91 o 
   6  -1   6     2415.16     2349.24    141.65 o 
   7  -1   6      562.47      482.68     84.53 o 
   8  -1   6     1611.89     1581.78    134.79 o 
 -10   0   6       80.70       81.89     42.29 o 
  -9   0   6     1396.28     1557.56    115.51 o 
  -8   0   6        4.13       33.89     27.30 o 
  -7   0   6     8739.56     8727.93    262.71 o 
  -6   0   6      459.32      536.67     55.47 o 
  -5   0   6    13211.68    13285.09    177.83 o 
  -4   0   6      230.65      187.69     17.71 o 
  -3   0   6     8821.19     8720.68    128.03 o 
  -2   0   6      122.08       82.75     10.08 o 
  -1   0   6    14134.61    14284.38    220.91 o 
   0   0   6      128.87      118.16     16.68 o 
   1   0   6    14302.37    15069.66    266.19 o 
   2   0   6      185.04      156.59     43.45 o 
   3   0   6     5250.36     5393.45    195.53 o 
   4   0   6      116.33      101.56     38.94 o 
   5   0   6     2064.58     2109.17    132.81 o 
   6   0   6        7.50        6.10     24.99 o 
   7   0   6     1901.23     1863.32    139.84 o 
 -11   1   6       54.59        7.63     30.10 o 
 -10   1   6     2320.37     2859.66    165.71 o 
  -9   1   6        5.72        7.14     23.78 o 
  -8   1   6     3020.82     3016.85    149.89 o 
  -7   1   6       55.51        6.04     17.69 o 
  -6   1   6    10294.37    10244.24    456.12 o 
  -5   1   6       67.64       82.53     19.09 o 
  -4   1   6    17451.84    17760.53    212.28 o 
  -3   1   6     1206.77     1363.24     31.86 o 
  -2   1   6    10371.52    10604.50    114.16 o 
  -1   1   6     1165.44     1109.32     31.07 o 
   0   1   6     9074.95     9095.75    202.18 o 
   1   1   6     2211.12     2174.03    109.96 o 
   2   1   6     9723.58     9376.21    268.97 o 
   3   1   6        1.36       32.35     27.02 o 
   4   1   6     2780.52     2710.98    148.13 o 
   5   1   6       27.67        3.73     36.09 o 
   6   1   6     1208.08     1315.94    121.16 o 
   7   1   6        5.96       21.26     32.95 o 
 -10   2   6      141.23      118.09     48.44 o 
  -9   2   6     2769.26     2720.48    151.43 o 
  -8   2   6      177.55      236.29     52.29 o 
  -7   2   6     3312.52     3444.39    150.00 o 
  -6   2   6     2024.08     2174.57     76.35 o 
  -5   2   6    12778.77    12853.94    216.52 o 
  -4   2   6      869.90      825.40     40.21 o 
  -3   2   6    21166.82    22167.71    252.84 o 
  -2   2   6       11.01       18.77      7.82 o 
  -1   2   6     6826.41     7092.21    123.32 o 
   0   2   6      127.54       92.38     28.67 o 
   1   2   6     6936.56     6825.50    217.12 o 
   2   2   6      355.82      312.80     58.77 o 
   3   2   6     4459.97     4454.67    189.77 o 
   4   2   6       64.92      123.42     47.73 o 
   5   2   6     1034.68     1249.92    117.32 o 
   6   2   6        1.34      -22.96     36.25 o 
 -11   3   6      560.28       -9.89     32.46 o 
 -10   3   6     2656.68     2776.01    165.71 o 
  -9   3   6      342.23      325.37     65.69 o 
  -8   3   6     3900.04     4001.87    175.26 o 
  -7   3   6      513.48      459.91     39.12 o 
  -6   3   6     5230.53     5231.68    132.37 o 
  -5   3   6     2323.13     2300.98     60.26 o 
  -4   3   6    11763.88    11873.42    161.84 o 
  -3   3   6     2233.81     2146.09     52.59 o 
  -2   3   6    11705.85    12052.19    158.18 o 
  -1   3   6      934.29      959.60     32.78 o 
   0   3   6     3647.34     3595.65    146.92 o 
   1   3   6      842.62      850.78     78.32 o 
   2   3   6     3611.28     3501.34    162.36 o 
   3   3   6       81.63       76.84     41.69 o 
   4   3   6     3859.28     3902.29    194.82 o 
   5   3   6       28.23       46.14     51.19 o 
 -10   4   6     1291.16     1446.22    121.99 o 
  -9   4   6     3665.57     3878.18    187.07 o 
  -8   4   6      792.32      925.26     85.74 o 
  -7   4   6     5959.81     6010.21    144.84 o 
  -6   4   6      906.78      987.94     60.13 o 
  -5   4   6     4571.28     4547.75     91.88 o 
  -4   4   6     3971.01     3915.67     80.77 o 
  -3   4   6     6602.66     6616.24    109.98 o 
  -2   4   6     2809.88     2686.38     63.16 o 
  -1   4   6     6035.14     6026.39    136.46 o 
   0   4   6      700.98      695.84     68.33 o 
   1   4   6     2522.27     2715.65    140.77 o 
   2   4   6      640.18      630.92     78.71 o 
   3   4   6     1008.85     1137.27    106.33 o 
   4   4   6      286.93      307.52     71.57 o 
 -11   5   6      290.96      372.06     81.73 o 
 -10   5   6     1444.42     1241.79    117.70 o 
  -9   5   6     1505.15     1604.02    121.22 o 
  -8   5   6     2873.01     2871.14    154.01 o 
  -7   5   6     1243.23     1219.88     51.79 o 
  -6   5   6     3776.32     3791.12     89.07 o 
  -5   5   6     2609.66     2596.72     95.43 o 
  -4   5   6     5449.17     5422.42    103.55 o 
  -3   5   6     5523.48     5484.73    102.62 o 
  -2   5   6     5443.58     5410.64    173.64 o 
  -1   5   6     1705.24     1761.52    112.35 o 
   0   5   6     2710.76     2678.93     95.83 o 
   1   5   6      371.42      275.50     59.32 o 
   2   5   6     1049.13      920.37     95.24 o 
   3   5   6      376.99      474.99     87.88 o 
 -11   6   6      673.29      542.88     99.63 o 
 -10   6   6      686.91      655.58     95.73 o 
  -9   6   6      988.65      832.88     95.62 o 
  -8   6   6     3459.05     3382.73    113.68 o 
  -7   6   6     3157.05     3330.39    122.31 o 
  -6   6   6     2472.46     2627.16    106.36 o 
  -5   6   6     2859.53     3004.92     82.22 o 
  -4   6   6      734.44      715.85     39.02 o 
  -3   6   6     2552.48     2751.90    200.97 o 
  -2   6   6     3375.54     3452.10    105.30 o 
  -1   6   6     2928.74     2741.38     97.55 o 
   0   6   6     2167.32     2403.43     94.88 o 
   1   6   6     2005.87     1826.73     87.70 o 
   2   6   6      353.28      330.37     73.93 o 
 -11   7   6      528.03      720.01    106.61 o 
 -10   7   6      695.12      488.28     94.42 o 
  -9   7   6     1461.40     1554.21    133.14 o 
  -8   7   6     1338.69     1267.81     59.74 o 
  -7   7   6     3152.20     3242.94     90.64 o 
  -6   7   6     2336.63     2575.96     78.73 o 
  -5   7   6     3219.57     3215.92    101.35 o 
  -4   7   6      855.47      875.80     52.87 o 
  -3   7   6     2921.08     2844.21     96.58 o 
  -2   7   6     1043.85     1015.77     78.38 o 
  -1   7   6     2075.62     2169.22     90.95 o 
   0   7   6     1863.75     1586.45     82.19 o 
   1   7   6      637.38      708.65     62.70 o 
 -10   8   6      785.32      691.67    104.41 o 
  -9   8   6      493.84      364.07     54.87 o 
  -8   8   6     2126.57     2350.09    136.68 o 
  -7   8   6      472.32      427.22     55.03 o 
  -6   8   6     3668.24     4013.85    188.01 o 
  -5   8   6     1419.27     1529.71    112.16 o 
  -4   8   6     1999.77     2055.28    130.50 o 
  -3   8   6     1029.76      924.11     92.27 o 
  -2   8   6     1343.72     1341.59    110.18 o 
  -1   8   6      287.34      392.71     74.70 o 
   0   8   6     1357.54     1357.03    116.33 o 
  -9   9   6      972.31     1139.63     85.02 o 
  -8   9   6      475.99      526.08     62.32 o 
  -7   9   6     2360.24     2402.63    157.03 o 
  -6   9   6      312.91      273.96     66.73 o 
  -5   9   6     3018.43     3146.64    173.18 o 
  -4   9   6      673.99      494.54     77.06 o 
  -3   9   6     1645.27     1692.51    128.36 o 
  -2   9   6      301.91      238.98     63.93 o 
   2 -12   7      293.99      438.19     85.19 o 
   3 -12   7      105.64      129.78     38.36 o 
   4 -12   7      848.78      806.41     70.58 o 
   5 -12   7      544.29      580.23    103.53 o 
  -1 -11   7     1195.00     1273.87    111.22 o 
   0 -11   7       68.01       80.85     45.31 o 
   1 -11   7     1240.84     1411.57    117.92 o 
   2 -11   7      114.32      127.23     34.63 o 
   3 -11   7      550.23      616.62     57.20 o 
   4 -11   7        7.49       17.16     24.84 o 
   5 -11   7      678.13      912.03    103.42 o 
  -2 -10   7      728.75      943.66     94.96 o 
  -1 -10   7        4.41       19.66     30.15 o 
   0 -10   7     1592.13     1681.74    120.94 o 
   1 -10   7      554.10      487.46     46.20 o 
   2 -10   7      731.82      721.63     82.80 o 
   3 -10   7       55.02       82.80     29.13 o 
   4 -10   7     1795.31     1716.51    132.48 o 
   5 -10   7        8.61       15.27     33.50 o 
   6 -10   7     2057.73     2201.11    155.16 o 
   7 -10   7      278.95      205.03     64.37 o 
  -4  -9   7       13.37      -33.06     33.06 o 
  -3  -9   7     1034.66     1302.93    103.59 o 
  -2  -9   7        0.90       -0.82     24.72 o 
  -1  -9   7     2445.42     2617.55    142.09 o 
   0  -9   7       13.68       13.73     24.88 o 
   1  -9   7     2958.35     2889.10     99.41 o 
   2  -9   7       29.15       37.65     21.05 o 
   3  -9   7     1932.17     1950.24     86.68 o 
   4  -9   7       10.48       24.55     26.75 o 
   5  -9   7     2041.85     2323.87    148.74 o 
   6  -9   7        0.91       -7.03     28.51 o 
   7  -9   7     2390.28     2535.93    164.66 o 
   8  -9   7        5.83       66.62     45.75 o 
  -5  -8   7      128.78       95.68     45.92 o 
  -4  -8   7     1622.87     1917.15    125.06 o 
  -3  -8   7      526.32      536.12     64.48 o 
  -2  -8   7      589.87      649.60     70.30 o 
  -1  -8   7      515.75      555.23     65.53 o 
   0  -8   7     3902.06     3962.98    248.04 o 
   1  -8   7       17.31       10.02     14.18 o 
   2  -8   7     4881.25     4780.92    215.41 o 
   3  -8   7       31.48       10.98     22.24 o 
   4  -8   7     2311.13     2315.57    137.70 o 
   5  -8   7        2.12       20.43     29.33 o 
   6  -8   7     2066.21     2117.73    137.92 o 
   7  -8   7       28.52       46.03     37.51 o 
   8  -8   7     2511.15     2504.84    160.82 o 
  -6  -7   7      265.77      239.82     39.03 o 
  -5  -7   7     1812.52     2308.05    137.04 o 
  -4  -7   7       97.26      155.05     43.99 o 
  -3  -7   7     4165.60     4690.63    184.55 o 
  -2  -7   7      257.50      173.73     44.21 o 
  -1  -7   7     3329.98     3314.91     91.80 o 
   0  -7   7      217.98      225.18     29.51 o 
   1  -7   7     2016.67     1960.00    101.72 o 
   2  -7   7      188.14      180.60     24.70 o 
   3  -7   7     4808.68     4754.45    190.42 o 
   4  -7   7        5.99       12.69     24.00 o 
   5  -7   7     1660.27     1666.69    113.36 o 
   6  -7   7       28.83       -8.35     27.02 o 
   7  -7   7     1789.95     2022.66    135.11 o 
   8  -7   7       28.80       33.23     36.96 o 
  -7  -6   7      484.96      503.55     48.92 o 
  -6  -6   7     1157.85     1362.72     69.67 o 
  -5  -6   7      988.15     1066.42     88.92 o 
  -4  -6   7     2887.43     3185.14    146.65 o 
  -3  -6   7     1015.28      995.29     77.99 o 
  -2  -6   7     4399.79     4391.07    166.20 o 
  -1  -6   7      742.67      719.49     31.14 o 
   0  -6   7     2944.90     2894.92     63.72 o 
   1  -6   7     1987.32     1906.47     63.50 o 
   2  -6   7     3407.70     3190.27    130.45 o 
   3  -6   7      722.84      578.94     42.62 o 
   4  -6   7     5288.73     5472.70    136.79 o 
   5  -6   7      146.15      136.81     30.31 o 
   6  -6   7      999.48     1176.14     67.83 o 
   7  -6   7      458.50      440.16     51.86 o 
   8  -6   7      983.64     1064.35     98.43 o 
  -8  -5   7      448.98      467.67     51.65 o 
  -7  -5   7      782.21     1013.55     62.13 o 
  -6  -5   7      665.51      608.01     45.96 o 
  -5  -5   7     1149.32     1467.26     99.74 o 
  -4  -5   7     2932.93     2970.83    135.66 o 
  -3  -5   7     3000.23     3018.34    132.37 o 
  -2  -5   7     3623.62     3528.95     95.05 o 
  -1  -5   7     4413.83     4326.27    103.24 o 
   0  -5   7     1391.75     1355.83     52.87 o 
   1  -5   7     1531.04     1510.79     57.31 o 
   2  -5   7     2067.98     2094.11     71.34 o 
   3  -5   7     2958.69     2904.12     90.12 o 
   4  -5   7      210.56      268.91     88.68 o 
   5  -5   7     2488.84     2746.08     95.94 o 
   6  -5   7       79.79       55.70     23.80 o 
   7  -5   7     2418.55     2614.95    139.73 o 
   8  -5   7      592.98      485.64     82.94 o 
  -8  -4   7     1416.73     1809.99    125.06 o 
  -7  -4   7     1936.76     1866.49     81.63 o 
  -6  -4   7     1522.18     1492.91     68.06 o 
  -5  -4   7     1840.25     1878.37    109.41 o 
  -4  -4   7     1674.09     1842.84    102.11 o 
  -3  -4   7     7193.12     7188.49    149.27 o 
  -2  -4   7     5042.84     4943.82    113.28 o 
  -1  -4   7     3272.81     3217.13     84.94 o 
   0  -4   7     4650.33     4334.07    100.09 o 
   1  -4   7      967.56      897.61     44.00 o 
   2  -4   7     3133.61     3052.56     87.95 o 
   3  -4   7     1553.54     1397.07     60.84 o 
   4  -4   7     4930.45     4958.43    126.04 o 
   5  -4   7      701.54      595.85     45.38 o 
   6  -4   7     3670.77     3852.08    119.50 o 
   7  -4   7      203.59      290.66     61.74 o 
   8  -4   7     1749.77     2012.77    141.49 o 
  -9  -3   7      541.26      833.81     90.19 o 
  -8  -3   7     2383.14     2139.65    132.15 o 
  -7  -3   7     2403.40     2449.72    134.43 o 
  -6  -3   7     2924.05     2748.38     91.54 o 
  -5  -3   7     1508.20     1568.38     95.62 o 
  -4  -3   7     3930.38     4130.73    153.40 o 
  -3  -3   7     3359.86     3061.20     86.64 o 
  -2  -3   7     8341.70     8696.15    160.29 o 
  -1  -3   7     2759.48     2501.31     83.29 o 
   0  -3   7     5621.23     5310.33    112.72 o 
   1  -3   7      148.84      144.66     37.32 o 
   2  -3   7     1271.19     1340.79     55.83 o 
   3  -3   7     2064.13     2107.21     74.40 o 
   4  -3   7      603.39      576.93     88.29 o 
   5  -3   7     2169.05     2537.24     89.63 o 
   6  -3   7      663.85      686.83     81.95 o 
   7  -3   7     2575.52     2898.76    165.93 o 
   8  -3   7      216.07      150.82     56.46 o 
  -9  -2   7     1733.43     1847.12    131.00 o 
  -8  -2   7      545.05      578.52     71.57 o 
  -7  -2   7     4693.14     4810.77    129.63 o 
  -6  -2   7     1279.49     1289.53     60.31 o 
  -5  -2   7     4878.65     4662.97    113.57 o 
  -4  -2   7       81.46       65.17     18.02 o 
  -3  -2   7     5151.52     4921.20    111.79 o 
  -2  -2   7      315.55      214.50     27.65 o 
  -1  -2   7     4397.33     4328.02     98.78 o 
   0  -2   7     7029.78     6762.56    184.00 o 
   1  -2   7     4000.65     4117.72     97.15 o 
   2  -2   7     2841.50     2695.69    109.82 o 
   3  -2   7      235.15      260.58     30.23 o 
   4  -2   7      284.66      331.59     89.09 o 
   5  -2   7     1108.89     1106.84     95.68 o 
   6  -2   7     1953.13     1982.89    133.41 o 
   7  -2   7     1102.99     1193.57    112.10 o 
  -9  -1   7      156.72      214.65     54.27 o 
  -8  -1   7     3985.41     4059.05    180.59 o 
  -7  -1   7      483.02      542.27     61.35 o 
  -6  -1   7     6590.25     6165.92    174.83 o 
  -5  -1   7      937.28      886.88     38.21 o 
  -4  -1   7     6514.29     6112.25    188.23 o 
  -3  -1   7      485.95      391.37     35.70 o 
  -2  -1   7     7622.26     7664.68    142.37 o 
  -1  -1   7       66.05       74.73     16.42 o 
   0  -1   7     8097.91     7937.44    143.87 o 
   1  -1   7     1918.13     1884.19     65.36 o 
   2  -1   7     3749.25     3701.96     90.63 o 
   3  -1   7     3356.61     3592.52    159.94 o 
   4  -1   7     2592.53     2599.92    142.53 o 
   5  -1   7      982.45      975.46     94.09 o 
   6  -1   7     2182.94     1901.06    134.57 o 
   7  -1   7     1377.22     1543.39    130.12 o 
 -10   0   7      146.60      194.05     55.42 o 
  -9   0   7     2938.59     3049.81    163.57 o 
  -8   0   7      171.50      145.06     44.05 o 
  -7   0   7     9690.38    10314.27    297.20 o 
  -6   0   7       53.56       68.23     19.88 o 
  -5   0   7    11537.05    11006.44    159.11 o 
  -4   0   7      689.88      597.74     28.83 o 
  -3   0   7     4855.24     4438.30     63.08 o 
  -2   0   7       91.06       78.42     11.42 o 
  -1   0   7     3634.76     3530.16    158.13 o 
   0   0   7      249.11      248.91     22.80 o 
   1   0   7     7530.76     7375.32    134.05 o 
   2   0   7     2427.94     2605.85    130.94 o 
   3   0   7     1965.52     1827.46    115.51 o 
   4   0   7      746.16      803.82     87.55 o 
   5   0   7     1413.45     1400.20    115.89 o 
   6   0   7      632.13      534.09     90.08 o 
  -9   1   7       62.20      119.13     43.28 o 
  -8   1   7     1752.56     1695.75    113.36 o 
  -7   1   7       48.10       60.42     31.75 o 
  -6   1   7     8359.23     8401.69    257.93 o 
  -5   1   7       23.81       23.13     12.65 o 
  -4   1   7    12267.35    12452.22    139.99 o 
  -3   1   7      411.26      352.87     18.54 o 
  -2   1   7     3797.02     3826.29     58.07 o 
  -1   1   7      265.07      237.12     15.69 o 
   0   1   7     6570.55     6598.33    209.43 o 
   1   1   7      515.20      492.29     61.74 o 
   2   1   7     3232.34     3127.14    149.89 o 
   3   1   7     1525.72     1383.61    106.66 o 
   4   1   7     1310.55     1263.71    110.78 o 
   5   1   7      748.54      638.34     90.41 o 
 -10   2   7        1.72        0.88     34.00 o 
  -9   2   7     5001.33     5405.37    222.50 o 
  -8   2   7       83.52       68.16     33.01 o 
  -7   2   7     4894.14     4966.86    132.05 o 
  -6   2   7      183.80      240.94     32.44 o 
  -5   2   7     7251.60     7186.30    118.65 o 
  -4   2   7       51.97       65.86     13.80 o 
  -3   2   7     8509.74     8724.40    128.45 o 
  -2   2   7        1.22        8.20      8.38 o 
  -1   2   7     3595.98     3460.78     79.23 o 
   0   2   7      110.95       73.82     32.02 o 
   1   2   7     4772.17     4791.91    187.84 o 
   2   2   7       23.43       77.61     35.92 o 
   3   2   7     4516.75     4765.11    207.84 o 
   4   2   7        5.62       63.27     44.10 o 
 -11   3   7      330.79       -5.05     26.75 o 
 -10   3   7     4143.26     4005.55    202.34 o 
  -9   3   7      103.55       64.81     40.04 o 
  -8   3   7     5329.63     5313.31    209.43 o 
  -7   3   7       48.01       47.76     44.41 o 
  -6   3   7     5132.04     4857.58    291.82 o 
  -5   3   7     1081.01      945.89     40.30 o 
  -4   3   7     8741.05     8961.15    229.33 o 
  -3   3   7      254.71      238.05     20.91 o 
  -2   3   7     6192.52     6291.48    103.08 o 
  -1   3   7      112.62       69.03     20.09 o 
   0   3   7     2705.45     2783.37    137.15 o 
   1   3   7       70.22       44.16     31.03 o 
   2   3   7     2378.95     2287.51    139.95 o 
   3   3   7       52.19       59.59     42.02 o 
 -11   4   7     2171.40     2174.86    161.31 o 
 -10   4   7      539.18      348.99     74.31 o 
  -9   4   7     4323.22     4608.02    208.33 o 
  -8   4   7      448.96      534.75     69.92 o 
  -7   4   7     5767.91     5746.46    144.32 o 
  -6   4   7      456.97      454.06     32.70 o 
  -5   4   7     4973.13     4890.38     98.70 o 
  -4   4   7      554.06      558.33     31.70 o 
  -3   4   7     5646.64     5835.81    104.46 o 
  -2   4   7      397.88      378.82     41.28 o 
  -1   4   7     5747.10     5920.00    141.28 o 
   0   4   7       39.27       52.23     33.61 o 
   1   4   7     2072.18     2228.96    135.01 o 
   2   4   7       15.09       36.20     38.23 o 
   3   4   7     1533.04     1536.52    129.84 o 
 -11   5   7      217.37      203.55     64.59 o 
 -10   5   7     1969.33     1937.09    145.22 o 
  -9   5   7     1832.84     1803.40    131.16 o 
  -8   5   7     4195.38     4349.12    319.03 o 
  -7   5   7      551.77      610.16     40.35 o 
  -6   5   7     5019.27     5280.51    110.48 o 
  -5   5   7      305.90      292.05     29.92 o 
  -4   5   7     4526.54     4439.51     95.32 o 
  -3   5   7     1796.24     1711.12     70.38 o 
  -2   5   7     4628.63     4482.11    121.25 o 
  -1   5   7      429.78      401.82     41.88 o 
   0   5   7     2555.44     2383.63     94.05 o 
   1   5   7       21.40        7.30     35.92 o 
   2   5   7      812.92      900.93    102.76 o 
 -10   6   7      826.27      941.63    109.36 o 
  -9   6   7     2807.78     2628.75    165.76 o 
  -8   6   7     2462.74     2593.56     83.99 o 
  -7   6   7     4204.13     4504.81    237.65 o 
  -6   6   7     1209.21     1250.88     70.42 o 
  -5   6   7     1810.17     1890.94     81.92 o 
  -4   6   7      192.22      296.25     38.04 o 
  -3   6   7     1475.65     1516.84    100.02 o 
  -2   6   7     1154.24     1094.00     62.00 o 
  -1   6   7     2226.20     2368.92     94.28 o 
   0   6   7      406.27      375.01     48.47 o 
   1   6   7     1234.15     1265.90     97.05 o 
 -10   7   7      995.31      934.38    114.96 o 
  -9   7   7     1047.24     1017.87    109.74 o 
  -8   7   7     1474.24     1435.78     64.49 o 
  -7   7   7     2677.58     2933.75     88.62 o 
  -6   7   7     3737.74     3900.57    119.23 o 
  -5   7   7     1737.77     1855.16     80.50 o 
  -4   7   7     1883.59     1933.91     82.53 o 
  -3   7   7      584.43      677.02     51.67 o 
  -2   7   7     1035.70     1177.17     68.13 o 
  -1   7   7      494.96      475.28     52.37 o 
   0   7   7     1364.33     1226.92     76.90 o 
  -9   8   7      792.00      822.37     73.17 o 
  -8   8   7     1915.99     2092.79    106.62 o 
  -7   8   7     1200.49     1200.22    109.96 o 
  -6   8   7     2068.67     2311.12    144.73 o 
  -5   8   7     1719.44     1697.50    123.42 o 
  -4   8   7      849.32      952.07     91.94 o 
  -3   8   7      950.78      851.33     91.89 o 
  -2   8   7      734.48      695.46     83.76 o 
  -8   9   7      693.75      937.13    108.97 o 
  -7   9   7     1473.49     1599.79    133.52 o 
  -6   9   7      576.29      527.33     82.22 o 
  -5   9   7     1827.76     1856.79    134.57 o 
  -4   9   7     1178.69     1072.30    108.04 o 
   3 -12   8      104.30      145.83     57.34 o 
   4 -12   8      893.40      991.78    114.52 o 
   0 -11   8      361.66      505.47     79.15 o 
   1 -11   8      658.71      565.07     77.22 o 
   2 -11   8      100.01      117.26     51.79 o 
   3 -11   8      874.66      819.42     96.34 o 
   4 -11   8      186.18      145.39     53.39 o 
   5 -11   8      531.30       12.36     39.49 o 
  -2 -10   8     1054.45     1014.30     97.05 o 
  -1 -10   8       88.22      183.17     55.69 o 
   0 -10   8     1491.27     1517.41    116.55 o 
   1 -10   8      558.93      514.15     70.52 o 
   2 -10   8     1050.59     1122.77    103.20 o 
   3 -10   8      431.30      426.82     78.93 o 
   4 -10   8     1598.67     1599.46    128.63 o 
   5 -10   8      207.30      149.01     56.68 o 
   6 -10   8     1794.90     1801.37    141.98 o 
   7 -10   8      583.88        9.50     34.11 o 
  -4  -9   8       33.86       57.01     39.49 o 
  -3  -9   8      582.70      659.10     81.78 o 
  -2  -9   8        6.07       29.00     28.40 o 
  -1  -9   8      880.14      923.83     90.57 o 
   0  -9   8       47.08       94.47     42.46 o 
   1  -9   8     1260.07     1193.79    100.18 o 
   2  -9   8      355.88      411.11     74.81 o 
   3  -9   8     1705.22     1832.46    128.36 o 
   4  -9   8      514.44      436.10     67.12 o 
   5  -9   8     1450.38     1660.38    129.18 o 
   6  -9   8      270.81      248.53     64.81 o 
   7  -9   8     2757.64     2991.75    179.16 o 
  -5  -8   8        0.22       19.99     29.71 o 
  -4  -8   8     1499.97     1771.49    120.29 o 
  -3  -8   8       24.71       20.87     27.79 o 
  -2  -8   8      679.38      731.49     74.92 o 
  -1  -8   8       73.88       67.34     32.30 o 
   0  -8   8     1037.80     1072.57     88.98 o 
   1  -8   8       98.94       51.30     30.81 o 
   2  -8   8     3275.95     2979.28    152.53 o 
   3  -8   8      929.83      964.53     89.91 o 
   4  -8   8     2354.87     2652.70    152.31 o 
   5  -8   8      292.98      311.15     65.20 o 
   6  -8   8     2417.02     3006.14    169.88 o 
   7  -8   8       74.98       75.03     42.40 o 
   8  -8   8     2453.89     2478.97    162.25 o 
  -5  -7   8     1521.09     1791.37    123.42 o 
  -4  -7   8       11.18       37.73     28.73 o 
  -3  -7   8     3277.92     3376.83    158.84 o 
  -2  -7   8        5.41       33.28     26.20 o 
  -1  -7   8     1449.95     1391.30     95.79 o 
   0  -7   8      123.26      124.95     21.98 o 
   1  -7   8     2808.99     2904.25     86.25 o 
   2  -7   8       46.10       51.26     19.24 o 
   3  -7   8     4933.56     5084.50    202.51 o 
   4  -7   8      100.27       60.58     33.12 o 
   5  -7   8     2274.93     2359.73    140.00 o 
   6  -7   8       16.23       26.64     29.49 o 
   7  -7   8     3174.49     3317.24    176.75 o 
   8  -7   8        7.50        1.26     41.14 o 
  -7  -6   8      199.18      155.61     35.37 o 
  -5  -6   8      338.80      334.66     61.57 o 
  -4  -6   8     1773.95     1807.46    112.10 o 
  -3  -6   8      103.76       88.26     33.01 o 
  -2  -6   8     2770.75     2810.67    133.63 o 
  -1  -6   8      235.34      212.93     28.62 o 
   0  -6   8     2332.76     2257.77    102.32 o 
   1  -6   8       17.93       39.42     15.49 o 
   2  -6   8     4736.96     4411.23    292.34 o 
   3  -6   8       36.85       52.92     21.61 o 
   4  -6   8     6338.50     6535.89    156.65 o 
   5  -6   8       34.11       58.89     26.23 o 
   6  -6   8     3654.99     3992.98    127.08 o 
   7  -6   8        1.25        7.24     22.92 o 
   8  -6   8     1461.44     1835.04    134.68 o 
  -7  -5   8      993.97     1139.84     71.65 o 
  -6  -5   8      236.05      157.54     31.47 o 
  -5  -5   8     1182.21     1401.63     99.80 o 
  -4  -5   8      283.41      230.52     47.67 o 
  -3  -5   8     4955.34     5277.56    188.17 o 
  -2  -5   8      139.76      142.11     25.33 o 
  -1  -5   8     3260.05     3111.05    141.65 o 
   0  -5   8       49.35       69.56     18.78 o 
   1  -5   8     3198.62     3139.91    140.74 o 
   2  -5   8      100.29      152.46     27.64 o 
   3  -5   8     6644.84     6756.03    154.16 o 
   4  -5   8       15.13        3.67     18.48 o 
   5  -5   8     5432.28     5938.39    152.29 o 
   6  -5   8        9.30      -19.56     19.57 o 
   7  -5   8     2696.72     3195.14    171.97 o 
   8  -5   8      170.04      135.06     60.53 o 
  -8  -4   8     1365.08     1501.60     78.60 o 
  -7  -4   8      764.01      657.74     50.08 o 
  -6  -4   8     1090.79     1185.88     61.79 o 
  -5  -4   8      961.67     1015.83     82.44 o 
  -4  -4   8     2608.73     2461.62    122.26 o 
  -3  -4   8     1782.55     1846.06     70.57 o 
  -2  -4   8     4534.80     4284.03    108.29 o 
  -1  -4   8      359.88      387.41     31.64 o 
   0  -4   8     4957.18     4696.09    158.62 o 
   1  -4   8       26.81       36.22     15.88 o 
   2  -4   8     1875.18     1907.54    138.90 o 
   3  -4   8      533.57      486.91     41.33 o 
   4  -4   8     2357.56     2806.93     95.88 o 
   5  -4   8      884.35      884.69     57.71 o 
   6  -4   8     3985.46     4131.72    192.13 o 
   7  -4   8       66.95       95.84     43.01 o 
  -8  -3   8      872.23      948.69     63.13 o 
  -7  -3   8     1699.18     1892.16     85.63 o 
  -6  -3   8      928.70      830.31     51.40 o 
  -5  -3   8     1055.44     1245.14     89.14 o 
  -4  -3   8      768.71      766.33     47.55 o 
  -3  -3   8     2691.53     2526.09     81.40 o 
  -2  -3   8     1657.30     1722.55     74.07 o 
  -1  -3   8     5776.22     5326.27    119.35 o 
   0  -3   8     2261.82     2172.21    146.62 o 
   1  -3   8     4147.90     4022.29    102.53 o 
   2  -3   8      440.58      457.68     36.98 o 
   3  -3   8     2466.42     2680.46    183.31 o 
   4  -3   8     1192.08     1143.69     59.91 o 
   5  -3   8     4596.21     4571.28    200.91 o 
   6  -3   8      244.24      247.55     61.57 o 
   7  -3   8     2614.35     2661.16    166.92 o 
  -9  -2   8     1524.05     1409.81    115.12 o 
  -8  -2   8     1302.91     1447.49    109.57 o 
  -7  -2   8     2763.74     2831.71     98.19 o 
  -6  -2   8     2508.21     2608.95     88.92 o 
  -5  -2   8     1992.19     1829.48     57.40 o 
  -4  -2   8     3254.00     3108.00    113.25 o 
  -3  -2   8     1327.82     1438.94     72.39 o 
  -2  -2   8     2819.13     2696.63    107.82 o 
  -1  -2   8     2662.43     2656.90    138.96 o 
   0  -2   8     8405.76     8482.06    160.35 o 
   1  -2   8     1362.44     1295.60     53.91 o 
   2  -2   8     4467.69     4592.29    111.95 o 
   3  -2   8     1051.99     1084.56     53.37 o 
   4  -2   8     2398.90     2387.85    138.58 o 
   5  -2   8     1468.12     1290.02    106.50 o 
   6  -2   8     2699.24     2733.94    166.31 o 
   7  -2   8      635.08      463.02     87.28 o 
  -9  -1   8      363.46      481.47     82.22 o 
  -8  -1   8     1859.90     1866.29    122.70 o 
  -7  -1   8      667.77      739.31     64.40 o 
  -6  -1   8     5753.33     5791.80    114.38 o 
  -5  -1   8     2503.60     2437.49     81.98 o 
  -4  -1   8     3108.18     3022.13    131.43 o 
  -3  -1   8     1188.09     1080.95     50.27 o 
  -2  -1   8     1844.28     1811.86     63.60 o 
  -1  -1   8     1589.59     1356.59     54.09 o 
   0  -1   8     2231.84     2199.72     68.79 o 
   1  -1   8     4597.95     4886.80    110.18 o 
   2  -1   8      273.38      284.73     55.09 o 
   3  -1   8     1583.26     1736.83    115.84 o 
   4  -1   8      685.71      572.37     79.31 o 
   5  -1   8     1291.50     1360.65    115.56 o 
   6  -1   8      792.66     1041.54    106.50 o 
 -10   0   8      461.22        8.29     32.95 o 
  -9   0   8     1488.65     1345.22    110.12 o 
  -8   0   8      537.47      643.28     74.53 o 
  -7   0   8     4281.83     4205.37    174.72 o 
  -6   0   8      741.97      718.98     40.15 o 
  -5   0   8     4438.36     4455.64     91.91 o 
  -4   0   8     1527.51     1487.49     47.72 o 
  -3   0   8     1852.43     1813.97     54.79 o 
  -2   0   8      577.79      483.66     23.09 o 
  -1   0   8     2164.27     1982.22     63.81 o 
   0   0   8     2011.66     2012.84     62.75 o 
   1   0   8     1506.15     1416.56     99.08 o 
   2   0   8     1739.92     1941.15    122.70 o 
   3   0   8     1424.00     1193.57    102.16 o 
   4   0   8     2189.35     2280.97    144.34 o 
   5   0   8      854.68     1008.75    107.98 o 
   6   0   8     1048.69     1093.17    114.63 o 
  -9   1   8      195.61      329.88     66.24 o 
  -8   1   8     1519.42     1641.59    113.75 o 
  -7   1   8      101.56       66.18     23.21 o 
  -6   1   8     5918.27     6195.42    147.80 o 
  -5   1   8      571.09      503.88     38.31 o 
  -4   1   8     7256.57     7342.63     98.56 o 
  -3   1   8     1051.01      937.74     29.20 o 
  -2   1   8     3316.32     3359.12     56.18 o 
  -1   1   8      763.16      700.40     27.14 o 
   0   1   8     3404.17     3614.16    158.24 o 
   1   1   8     1291.05     1283.26    100.02 o 
   2   1   8     4084.50     3921.19    183.39 o 
   3   1   8     2115.94     2105.76    138.08 o 
   4   1   8     1604.32     1579.25    129.62 o 
   5   1   8      471.29       -9.34     38.45 o 
 -10   2   8       91.11      112.87     43.83 o 
  -9   2   8     3764.21     3909.76    188.45 o 
  -8   2   8       17.07       63.16     32.30 o 
  -7   2   8     3554.53     3668.24    253.48 o 
  -6   2   8       10.01       27.16     17.05 o 
  -5   2   8     4641.15     4579.84     91.33 o 
  -4   2   8      264.05      236.91     22.43 o 
  -3   2   8     4230.01     4144.58    140.39 o 
  -2   2   8     1157.57     1122.09     39.49 o 
  -1   2   8     1470.94     1518.48     62.09 o 
   0   2   8     1737.94     1946.09    119.79 o 
   1   2   8     1320.42     1483.35    109.74 o 
   2   2   8      567.03      803.44     88.59 o 
   3   2   8     2667.55     2878.99    168.18 o 
 -11   3   8        9.96       21.53     42.68 o 
 -10   3   8     3710.30     3737.36    196.14 o 
  -9   3   8        0.95       25.87     36.03 o 
  -8   3   8     3559.81     3602.16    119.65 o 
  -7   3   8       27.65       25.52     21.48 o 
  -6   3   8     2744.77     2726.96     73.26 o 
  -5   3   8        3.80        8.68     11.97 o 
  -4   3   8     3985.09     3863.51     81.93 o 
  -3   3   8      264.00      180.93     21.15 o 
  -2   3   8     4438.54     4482.35    132.29 o 
  -1   3   8     1728.94     1723.68     71.07 o 
   0   3   8     1022.85     1091.25     92.82 o 
   1   3   8      568.45      647.01     79.48 o 
   2   3   8     1995.33     2010.25    137.48 o 
   3   3   8      809.02      813.33    102.49 o 
 -10   4   8      148.16      146.87     54.87 o 
  -9   4   8     4351.72     4292.59    201.85 o 
  -8   4   8        1.58       12.38     21.08 o 
  -7   4   8     3209.75     3270.75    108.55 o 
  -6   4   8       10.21       17.81     15.25 o 
  -5   4   8     1488.35     1564.87     55.01 o 
  -4   4   8      232.99      180.19     23.59 o 
  -3   4   8     4698.81     4430.74    117.69 o 
  -2   4   8        3.22       -2.72     21.20 o 
  -1   4   8     3395.95     3278.94    105.64 o 
   0   4   8      232.19      264.52     58.22 o 
   1   4   8     1608.39     1624.51    122.15 o 
   2   4   8       14.41       43.83     43.12 o 
 -10   5   8     2138.07     2284.27    156.10 o 
  -9   5   8      771.53      942.89     98.37 o 
  -8   5   8     3224.83     3365.20    116.40 o 
  -7   5   8      155.54      147.35     26.71 o 
  -6   5   8     2899.77     3044.22     83.63 o 
  -5   5   8        1.89       -6.66     14.53 o 
  -4   5   8     2183.56     2314.45     85.76 o 
  -3   5   8        0.52       23.43     16.18 o 
  -2   5   8     3595.68     3704.35    138.14 o 
  -1   5   8       87.21       72.20     25.54 o 
   0   5   8     2220.27     2242.26    106.61 o 
   1   5   8       33.91       10.55     38.89 o 
   2   5   8     1083.70     1219.55    121.93 o 
 -10   6   8      329.38      291.65     75.80 o 
  -9   6   8     2306.97     2248.56    131.11 o 
  -8   6   8      819.39      916.42     52.24 o 
  -7   6   8     3591.20     3712.12    167.88 o 
  -6   6   8       40.98       53.91     23.74 o 
  -5   6   8     1359.18     1377.30     69.73 o 
  -4   6   8       31.46       12.50     19.51 o 
  -3   6   8     2150.95     2339.13     92.03 o 
  -2   6   8       70.61       15.89     20.82 o 
  -1   6   8     2880.23     2794.38    107.62 o 
   0   6   8        9.30       14.78     25.89 o 
  -9   7   8      410.83      484.29     57.06 o 
  -8   7   8     1793.30     1913.77     76.37 o 
  -7   7   8      526.14      641.26     61.60 o 
  -6   7   8     2419.49     2723.99    103.25 o 
  -5   7   8      285.80      296.91     42.77 o 
  -4   7   8     1627.62     1510.04     76.23 o 
  -3   7   8       36.90       14.83     25.16 o 
  -2   7   8      934.54     1020.04    103.86 o 
  -1   7   8      152.16      109.76     34.47 o 
  -8   8   8      598.02      711.44     93.81 o 
  -7   8   8     1238.24     1265.36    115.89 o 
  -6   8   8      810.91      713.58     85.35 o 
  -5   8   8     1679.71     1874.58    131.93 o 
  -4   8   8      155.12      107.93     51.41 o 
  -3   8   8     1058.57     1104.70    105.79 o 
   0 -11   9      790.17      999.36    104.63 o 
   1 -11   9      651.22      653.77     86.51 o 
   2 -11   9      814.85      896.32    101.39 o 
   3 -11   9      597.57      498.55     90.41 o 
   4 -11   9      447.10      -22.41     22.41 o 
  -2 -10   9      440.98      574.02     83.21 o 
  -1 -10   9      628.74      853.53     92.66 o 
   0 -10   9     1042.13      908.73     97.71 o 
   1 -10   9      845.96      864.57     93.04 o 
   2 -10   9      993.18     1075.43    105.24 o 
   3 -10   9      524.38      607.08     84.03 o 
   4 -10   9     1014.43     1055.32    106.17 o 
   5 -10   9      313.32      287.86     72.72 o 
  -3  -9   9      639.01      684.03     81.73 o 
  -2  -9   9       90.04      143.41     48.22 o 
  -1  -9   9      832.95      889.34     90.85 o 
   0  -9   9      231.01      252.10     57.18 o 
   1  -9   9     2243.84     2695.49    154.12 o 
   2  -9   9     1660.19     1887.16    131.65 o 
   3  -9   9     1605.38     1800.27    128.96 o 
   4  -9   9      461.06      362.23     73.32 o 
   5  -9   9     1721.58     1902.32    139.56 o 
   6  -9   9      530.28      466.42     88.54 o 
   7  -9   9     1999.58     1992.73    152.42 o 
  -5  -8   9       82.85       99.08     51.90 o 
  -4  -8   9     1531.97     1598.70    117.26 o 
  -3  -8   9      132.04      194.87     55.31 o 
  -2  -8   9     1766.92     1641.87    114.24 o 
  -1  -8   9       58.11       53.83     31.91 o 
   0  -8   9     3047.10     2879.60    149.62 o 
   1  -8   9      491.55      426.82     62.94 o 
   2  -8   9     2403.34     2586.46    145.50 o 
   3  -8   9     1265.51     1183.35    101.39 o 
   4  -8   9     1873.03     2106.58    138.08 o 
   5  -8   9      271.72      246.94     63.55 o 
   6  -8   9     1249.42     1521.53    125.01 o 
   7  -8   9      182.05      200.26     63.88 o 
  -6  -7   9        0.56        9.45     38.01 o 
  -5  -7   9     1339.22     1704.43    124.13 o 
  -4  -7   9      201.84      256.77     54.27 o 
  -3  -7   9     1591.48     1657.79    112.10 o 
  -2  -7   9      330.88      422.21     58.11 o 
  -1  -7   9      955.91      894.08     52.84 o 
   0  -7   9       35.40       47.50     17.68 o 
   1  -7   9     3134.97     3014.38     93.59 o 
   2  -7   9      427.01      283.36     56.85 o 
   3  -7   9     3644.60     3730.82    172.90 o 
   4  -7   9      662.93      698.09     79.04 o 
   5  -7   9     2790.34     3066.94    163.51 o 
   6  -7   9      172.25       90.08     45.04 o 
   7  -7   9     2176.66     2340.51    152.58 o 
  -6  -6   9      762.92      924.49     94.80 o 
  -5  -6   9        0.00       -5.49     20.16 o 
  -4  -6   9     2307.44     2334.91    130.94 o 
  -3  -6   9      209.39      188.56     47.35 o 
  -2  -6   9     1909.83     1794.41     73.58 o 
  -1  -6   9      218.34      217.99     32.11 o 
   0  -6   9     2875.73     2895.02     91.16 o 
   1  -6   9      130.55       94.09     22.28 o 
   2  -6   9     4280.40     4143.91    115.58 o 
   3  -6   9      127.21      103.94     29.04 o 
   4  -6   9     5450.96     5802.65    278.69 o 
   5  -6   9      293.03      329.88     45.43 o 
   6  -6   9     2253.85     2469.86    158.90 o 
   7  -6   9       17.76       15.21     42.13 o 
  -7  -5   9      943.66     1079.79     88.18 o 
  -5  -5   9      868.61     1062.74     89.20 o 
  -4  -5   9      167.19      128.30     39.11 o 
  -3  -5   9     2679.62     2673.63     91.66 o 
  -2  -5   9      216.37      211.90     63.90 o 
  -1  -5   9     4624.21     4453.62    115.87 o 
   0  -5   9      118.60       44.49     18.18 o 
   1  -5   9     3701.82     3795.43    106.66 o 
   2  -5   9      188.34      134.00     27.43 o 
   3  -5   9     5868.83     6016.45    149.42 o 
   4  -5   9        5.81       24.40     18.56 o 
   5  -5   9     4668.51     5180.92    145.83 o 
   6  -5   9       15.07       -4.39     38.83 o 
   7  -5   9     1876.94     2237.36    151.76 o 
  -7  -4   9       69.28       31.61     21.27 o 
  -6  -4   9     1373.19     1576.35    126.08 o 
  -5  -4   9       21.14       46.19     31.64 o 
  -4  -4   9     1616.80     1676.65     73.11 o 
  -3  -4   9       22.86       21.80     15.52 o 
  -2  -4   9     4954.61     4791.23    121.20 o 
  -1  -4   9      216.29      132.64     24.53 o 
   0  -4   9     6055.39     5867.54    181.00 o 
   1  -4   9       39.29       72.11     26.09 o 
   2  -4   9     2529.12     2624.88     89.93 o 
   3  -4   9      113.55       69.73     22.06 o 
   4  -4   9     6620.92     6967.86    165.96 o 
   5  -4   9       21.20       15.76     37.51 o 
   6  -4   9     4275.72     4913.68    222.72 o 
   7  -4   9        0.21      -21.20     40.64 o 
  -8  -3   9      408.81      339.61     46.79 o 
  -7  -3   9     1932.83     1991.80     85.34 o 
  -6  -3   9      101.07       72.35     21.98 o 
  -5  -3   9     2416.75     2736.64     96.63 o 
  -4  -3   9      129.37      109.94     23.14 o 
  -3  -3   9     2088.80     1954.91     73.99 o 
  -2  -3   9      290.43      298.54     33.18 o 
  -1  -3   9     6998.69     6645.33    143.86 o 
   0  -3   9       10.18       20.99     15.06 o 
   1  -3   9     9189.42     9719.81    208.19 o 
   2  -3   9      104.62      106.88     26.06 o 
   3  -3   9     5372.73     5564.89    138.54 o 
   4  -3   9      600.27      573.41     78.65 o 
   5  -3   9     2807.57     3102.04    171.64 o 
   6  -3   9       81.83       45.42     47.67 o 
  -9  -2   9      551.71      -18.02     26.36 o 
  -8  -2   9      846.13      981.23     91.89 o 
  -7  -2   9      789.54      723.03     51.77 o 
  -6  -2   9     1749.34     1798.84     75.14 o 
  -5  -2   9       42.86       31.45     14.43 o 
  -4  -2   9     1015.20      876.16     50.71 o 
  -3  -2   9      522.42      564.82     66.65 o 
  -2  -2   9     3917.94     3978.97    107.84 o 
  -1  -2   9      580.25      638.47     41.95 o 
   0  -2   9     7661.59     7743.18    157.49 o 
   1  -2   9      293.88      307.01     32.86 o 
   2  -2   9     3214.02     3403.30     97.43 o 
   3  -2   9      606.79      578.80     74.97 o 
   4  -2   9     2685.51     3020.15    167.19 o 
   5  -2   9      651.93      714.41     87.82 o 
   6  -2   9     1937.99     1917.70    145.22 o 
  -9  -1   9      279.57      376.18     71.13 o 
  -8  -1   9      725.09      774.55     82.17 o 
  -7  -1   9     1801.52     1847.55     79.01 o 
  -6  -1   9     1768.61     1697.42     68.63 o 
  -5  -1   9     3341.66     3381.15     81.84 o 
  -4  -1   9      168.09      144.18     35.98 o 
  -3  -1   9     3065.70     2949.74    108.26 o 
  -2  -1   9      304.58      301.42     45.86 o 
  -1  -1   9     4324.62     4363.03    108.08 o 
   0  -1   9     1589.54     1585.62     61.13 o 
   1  -1   9     5831.20     6115.71    223.16 o 
   2  -1   9     1363.72     1359.83    103.92 o 
   3  -1   9     5594.55     5538.89    228.38 o 
   4  -1   9      657.38      686.01     85.13 o 
   5  -1   9     1701.76     1762.92    136.38 o 
 -10   0   9      556.49       24.66     19.99 o 
  -9   0   9      728.02      669.59     85.41 o 
  -8   0   9      661.59      809.76     85.02 o 
  -7   0   9     1011.53     1054.68     63.64 o 
  -6   0   9     3987.78     4066.05     94.58 o 
  -5   0   9     1119.61     1028.66     43.40 o 
  -4   0   9     5042.37     4795.34    172.61 o 
  -3   0   9     1659.67     1729.44     59.51 o 
  -2   0   9     2466.93     2380.39     76.75 o 
  -1   0   9     1624.15     1472.95     57.27 o 
   0   0   9     3451.18     3451.58    156.76 o 
   1   0   9     4374.86     4622.96    193.39 o 
   2   0   9     4194.68     4244.15    193.12 o 
   3   0   9     1230.59     1132.44    106.22 o 
   4   0   9     1920.34     1911.27    143.52 o 
   5   0   9      295.89      296.65     73.49 o 
 -10   1   9      961.61      864.08     98.32 o 
  -9   1   9      372.49      439.78     78.49 o 
  -8   1   9      808.21      829.64     83.32 o 
  -7   1   9      625.67      635.84     49.52 o 
  -6   1   9     1682.99     1768.42     76.14 o 
  -5   1   9     1473.29     1428.13     73.46 o 
  -4   1   9     2093.96     2162.50     59.48 o 
  -3   1   9     4470.48     4370.06     84.34 o 
  -2   1   9      914.64     1021.39     30.63 o 
  -1   1   9     2684.06     2654.63    150.69 o 
   0   1   9      728.62      750.00     76.18 o 
   1   1   9     1864.23     1910.56    127.92 o 
   2   1   9     1573.05     1405.31    117.37 o 
   3   1   9     2237.33     2362.75    157.96 o 
   4   1   9      848.89       50.37     49.87 o 
 -10   2   9      239.80      216.73     67.23 o 
  -9   2   9     1671.83     1794.89    129.79 o 
  -8   2   9      759.50      797.65     59.44 o 
  -7   2   9      903.12      958.31     59.81 o 
  -6   2   9      592.90      505.76     43.38 o 
  -5   2   9     2149.45     2280.16     83.16 o 
  -4   2   9     1707.38     1469.61     63.63 o 
  -3   2   9     3138.69     3247.89    133.96 o 
  -2   2   9     2829.38     2816.49     87.71 o 
  -1   2   9      841.05      829.72     87.03 o 
   0   2   9      482.15      453.90     64.48 o 
   1   2   9     2767.75     2669.84    153.51 o 
   2   2   9     1246.43     1317.10    118.14 o 
 -10   3   9     2729.12     2786.99    171.04 o 
  -9   3   9      177.09      224.37     57.73 o 
  -8   3   9     2473.98     2656.11    188.06 o 
  -7   3   9      838.76     1012.53    102.96 o 
  -6   3   9     2076.01     2247.57     86.70 o 
  -5   3   9      326.77      268.28     35.22 o 
  -4   3   9     3501.75     3599.26    102.38 o 
  -3   3   9      764.87      709.24     46.11 o 
  -2   3   9     2231.76     2189.65     81.33 o 
  -1   3   9      792.55      867.30     55.17 o 
   0   3   9     2083.91     2079.29    132.04 o 
   1   3   9      672.68      755.44     85.19 o 
   2   3   9     1815.66     2090.22    147.64 o 
   3   3   9      466.16       21.53     31.36 o 
 -10   4   9        3.25        3.63     36.96 o 
  -9   4   9     2752.47     2649.74    158.02 o 
  -8   4   9      168.86      179.53     36.70 o 
  -7   4   9     1565.02     1644.69     77.87 o 
  -6   4   9      302.00      290.06     39.42 o 
  -5   4   9     1456.12     1399.42     66.41 o 
  -4   4   9      449.77      540.03     42.35 o 
  -3   4   9     4544.18     4951.65    263.80 o 
  -2   4   9     1076.01     1038.11     58.52 o 
  -1   4   9     1932.35     1932.95     84.23 o 
   0   4   9      966.30      955.01     62.57 o 
   1   4   9      781.91      753.35     93.21 o 
   2   4   9      406.52       -9.34     29.33 o 
 -10   5   9     1553.00     1882.44    145.83 o 
  -9   5   9       19.55       36.11     27.20 o 
  -8   5   9     2793.28     2980.86    213.93 o 
  -7   5   9      128.57      143.96     32.49 o 
  -6   5   9     1825.40     1903.05    155.19 o 
  -5   5   9      303.83      302.43     43.72 o 
  -4   5   9      954.91      858.50     55.36 o 
  -3   5   9      806.32      685.97     52.09 o 
  -2   5   9     1542.16     1701.30     80.33 o 
  -1   5   9      288.52      383.82     76.13 o 
   0   5   9     2430.07     2489.03    105.72 o 
  -9   6   9     1435.95     1501.89     87.31 o 
  -8   6   9       49.40       48.78     28.92 o 
  -7   6   9     1973.15     1980.31    124.95 o 
  -6   6   9       10.62       50.53     33.28 o 
  -5   6   9     1668.34     1608.18     78.55 o 
  -4   6   9       63.51       74.19     26.97 o 
  -3   6   9      997.87     1062.11     66.18 o 
  -2   6   9        5.06       22.51     23.81 o 
  -1   6   9     1804.66     1807.89     91.19 o 
  -8   7   9     1066.05     1255.85    106.17 o 
  -7   7   9      195.59      250.29     57.89 o 
  -6   7   9     2064.25     2107.91     94.48 o 
  -5   7   9       36.02       48.69     48.75 o 
  -4   7   9     1387.77     1505.08     79.94 o 
  -3   7   9      122.53      109.68     33.65 o 
   2 -11  10      895.29      709.24     91.23 o 
   3 -11  10      288.30        9.06     25.70 o 
  -1 -10  10     1235.24     1605.01    129.68 o 
   0 -10  10      686.66      488.17     76.46 o 
   1 -10  10     1368.71     1447.27    120.07 o 
   4 -10  10      816.75      132.31     51.24 o 
  -3  -9  10      519.86      428.08     80.57 o 
  -2  -9  10       91.77      276.66     64.43 o 
  -1  -9  10      830.13      817.45     91.89 o 
   0  -9  10      787.59      683.48     86.67 o 
   1  -9  10     1364.39     1314.73    111.06 o 
   2  -9  10     2101.82     2316.29    149.29 o 
   3  -9  10     1200.07     1309.02    114.13 o 
   4  -9  10      770.90      737.04     90.02 o 
   5  -9  10      703.62      842.05     98.26 o 
   6  -9  10      641.96      723.03     98.15 o 
  -4  -8  10      685.15      677.11     82.44 o 
  -3  -8  10     1261.39     1362.30    110.45 o 
  -2  -8  10     1129.73      999.19     93.87 o 
  -1  -8  10      707.21      795.09     84.58 o 
   0  -8  10     1937.22     1720.57    120.50 o 
   1  -8  10      449.46      492.68     69.15 o 
   2  -8  10     1578.97     1680.75    121.88 o 
   3  -8  10      857.88     1014.41     97.38 o 
   4  -8  10     1632.04     1756.82    127.81 o 
   5  -8  10      229.18      303.51     69.64 o 
   6  -8  10      784.43      851.00     98.75 o 
  -5  -7  10     1234.89     1411.57    115.95 o 
  -4  -7  10      668.60      640.64     77.17 o 
  -3  -7  10     1936.36     1955.49    125.06 o 
  -2  -7  10      792.73      861.88     82.88 o 
  -1  -7  10     2352.62     2299.37     87.82 o 
   0  -7  10      633.45      541.82     44.02 o 
   1  -7  10     2991.47     3033.42    101.39 o 
   2  -7  10      481.02      468.73     65.47 o 
   3  -7  10     3343.27     3253.30    162.80 o 
   4  -7  10     1031.37      889.67     89.47 o 
   5  -7  10     1824.99     1965.87    133.85 o 
   6  -7  10      278.16      290.44     66.79 o 
  -6  -6  10      560.74      644.38     81.40 o 
  -5  -6  10      168.61      205.47     53.72 o 
  -4  -6  10     2324.38     2550.76    142.20 o 
  -3  -6  10      307.64      406.94     43.70 o 
  -2  -6  10     3364.29     3228.73    118.09 o 
  -1  -6  10      848.83      848.88     54.04 o 
   0  -6  10     2886.50     2979.31    127.65 o 
   1  -6  10       92.03       90.36     25.72 o 
   2  -6  10     4449.09     4529.74    131.63 o 
   3  -6  10      297.85      319.80     42.89 o 
   4  -6  10     2571.28     2784.60    134.43 o 
   5  -6  10      559.55      580.76     57.22 o 
   6  -6  10      973.79     1301.88    120.34 o 
  -5  -5  10     1321.18     1421.51    105.13 o 
  -4  -5  10      170.51      180.21     46.74 o 
  -3  -5  10     4410.71     4213.17    122.61 o 
  -2  -5  10      252.69      281.93     37.15 o 
  -1  -5  10     3959.19     3848.60    112.22 o 
   0  -5  10      492.26      434.68     40.44 o 
   1  -5  10     1694.77     1853.93     76.65 o 
   2  -5  10      360.71      292.72     38.23 o 
   3  -5  10     3631.68     3819.34    211.82 o 
   4  -5  10      139.72      108.93     35.12 o 
   5  -5  10     3104.71     3528.97    185.21 o 
   6  -5  10      183.90      131.16     60.80 o 
  -7  -4  10       90.97      102.62     28.25 o 
  -6  -4  10     1757.49     1745.95     79.13 o 
  -5  -4  10       32.48       87.82     36.69 o 
  -4  -4  10     2098.86     2175.05     86.82 o 
  -3  -4  10        3.02       23.63     36.61 o 
  -2  -4  10     7021.01     6983.52    158.68 o 
  -1  -4  10      388.50      394.71     37.46 o 
   0  -4  10     5895.43     6052.78    144.61 o 
   1  -4  10      186.02      151.29     32.41 o 
   2  -4  10     2587.14     2673.99    141.65 o 
   3  -4  10       47.95       45.22     51.60 o 
   4  -4  10     2971.33     2986.04    166.97 o 
   5  -4  10      128.47      143.46     56.90 o 
   6  -4  10     1857.92     2070.06    153.79 o 
  -8  -3  10       34.04        0.02     21.24 o 
  -7  -3  10     2250.05     2258.52     93.26 o 
  -6  -3  10        1.02       15.58     15.94 o 
  -5  -3  10     1618.46     1697.71     78.07 o 
  -4  -3  10      272.53      244.35     65.80 o 
  -3  -3  10     3122.47     3275.50    102.74 o 
  -2  -3  10       84.91      114.91     30.43 o 
  -1  -3  10     6149.19     6084.17    217.23 o 
   0  -3  10      174.37      158.98     27.58 o 
   1  -3  10     7120.23     7321.61    161.89 o 
   2  -3  10       17.78       -7.12     40.89 o 
   3  -3  10     2941.85     3557.97    180.26 o 
   4  -3  10       99.61       46.69     42.57 o 
   5  -3  10     1832.89     1998.22    145.66 o 
  -9  -2  10      101.54        5.71     17.36 o 
  -7  -2  10      142.75       88.02     24.78 o 
  -6  -2  10     2365.29     2336.12     73.49 o 
  -5  -2  10       35.17       43.01     14.70 o 
  -4  -2  10     3599.16     3793.02    113.70 o 
  -3  -2  10        5.09        1.99     13.17 o 
  -2  -2  10     5195.45     5050.91    126.63 o 
  -1  -2  10      140.50      172.69     27.75 o 
   0  -2  10     6462.17     6694.21    423.44 o 
   1  -2  10       18.89       51.20     18.91 o 
   2  -2  10     5179.78     5571.84    225.69 o 
   3  -2  10        0.46       62.61     40.64 o 
   4  -2  10     2657.83     2717.51    167.91 o 
   5  -2  10      189.70      179.16     64.21 o 
  -9  -1  10      570.32      530.74     79.86 o 
  -8  -1  10      136.69      151.37     48.00 o 
  -7  -1  10     3540.98     3556.46    114.36 o 
  -6  -1  10      424.66      438.99     34.91 o 
  -5  -1  10     3705.45     3476.66     85.78 o 
  -4  -1  10      126.37      126.86     19.18 o 
  -3  -1  10     3306.63     3141.41    106.50 o 
  -2  -1  10       70.21       62.88     33.31 o 
  -1  -1  10     4520.57     4451.19    114.65 o 
   0  -1  10      518.03      464.44     60.64 o 
   1  -1  10     5822.83     6027.06    232.83 o 
   2  -1  10      111.21      193.99     53.83 o 
   3  -1  10     2346.00     2506.55    156.70 o 
   4  -1  10      173.87      165.38     59.15 o 
   5  -1  10     1221.32     1431.39    135.33 o 
  -9   0  10      130.69      150.44     56.41 o 
  -8   0  10      412.10      482.46     68.22 o 
  -7   0  10       24.62       15.17     20.27 o 
  -6   0  10     1269.06     1246.10     52.72 o 
  -5   0  10      679.55      669.36     37.62 o 
  -4   0  10     5099.66     5021.98    100.83 o 
  -3   0  10      559.92      553.36     65.84 o 
  -2   0  10     3550.96     3465.15    158.40 o 
  -1   0  10      733.65      707.32     72.39 o 
   0   0  10     4129.41     4203.17    187.73 o 
   1   0  10     1639.95     1631.76    117.92 o 
   2   0  10     3776.90     4038.73    198.06 o 
   3   0  10      166.61      224.37     68.38 o 
   4   0  10     1215.84     1198.57    120.34 o 
  -9   1  10     1007.46     1183.90    108.64 o 
  -8   1  10      264.14      307.14     87.85 o 
  -7   1  10     1033.99     1072.18     66.23 o 
  -6   1  10      779.00      860.56     55.56 o 
  -5   1  10     3762.95     3654.63    111.13 o 
  -4   1  10      632.31      637.42     44.76 o 
  -3   1  10     5790.68     5771.40    124.74 o 
  -2   1  10      721.46      707.21     74.53 o 
  -1   1  10     2740.06     2918.26    153.35 o 
   0   1  10     1397.59     1163.09     99.08 o 
   1   1  10     4347.79     3968.04    194.21 o 
   2   1  10     1244.30     1474.46    126.49 o 
 -10   2  10      580.70      599.89     87.22 o 
  -9   2  10      663.21      696.39     84.53 o 
  -8   2  10     1684.92     1765.52     88.48 o 
  -7   2  10      254.12      255.75     40.31 o 
  -6   2  10     1467.17     1319.55     68.68 o 
  -5   2  10     1700.27     1836.53     78.27 o 
  -4   2  10     3483.31     3517.97    104.98 o 
  -3   2  10     2112.95     2029.74    123.36 o 
  -2   2  10     4040.44     4201.31    182.19 o 
  -1   2  10     1733.60     1824.55    121.82 o 
   0   2  10     2016.03     2138.99    138.69 o 
   1   2  10     1234.64     1207.91    112.05 o 
 -10   3  10     1073.12     1034.23    107.49 o 
  -9   3  10     1206.22     1358.34    116.93 o 
  -8   3  10      280.99      250.70     42.76 o 
  -7   3  10     1539.95     1663.09     81.25 o 
  -6   3  10      584.11      615.03     67.89 o 
  -5   3  10     1338.81     1272.83    109.49 o 
  -4   3  10     1828.49     1732.66    114.35 o 
  -3   3  10     1834.03     1668.78    113.75 o 
  -2   3  10     1830.83     1828.83    120.23 o 
  -1   3  10     1978.91     2051.70     86.40 o 
   0   3  10      938.53     1030.64     66.77 o 
  -9   4  10     1202.80     1359.79     82.61 o 
  -8   4  10      662.22      644.78     57.81 o 
  -7   4  10      901.89      951.55    108.53 o 
  -6   4  10     1432.85     1519.56    110.81 o 
  -5   4  10     1154.02      951.02     89.03 o 
  -4   4  10     1661.65     1646.81    114.24 o 
  -3   4  10     3162.26     3430.71    168.84 o 
  -2   4  10      772.51      866.93     87.66 o 
  -1   4  10     3002.73     2913.34    109.96 o 
   0   4  10      968.23      986.08     69.12 o 
  -9   5  10      270.12      183.31     44.31 o 
  -8   5  10     2340.09     2779.99    116.28 o 
  -7   5  10      711.35      707.71     80.85 o 
  -6   5  10     1819.17     1877.88    123.09 o 
  -5   5  10      469.40      438.08     64.37 o 
  -4   5  10      554.43      589.84     73.27 o 
  -3   5  10      148.39      186.30     53.17 o 
  -2   5  10     2771.44     2693.10    226.10 o 
  -1   5  10      581.95      669.59     61.43 o 
  -8   6  10      151.29      131.27     49.21 o 
  -7   6  10     1880.70     1850.85    127.97 o 
  -6   6  10      626.35      648.55     78.38 o 
  -5   6  10     1803.55     2021.07    131.05 o 
  -4   6  10      365.37      370.41     72.61 o 
  -3   6  10     1252.33     1253.77    107.82 o 
   0 -10  11      371.60      454.34     85.46 o 
   2 -10  11      159.14       15.82     23.34 o 
  -2  -9  11      325.70      439.40     80.74 o 
  -1  -9  11      541.10       44.54     35.87 o 
   1  -9  11      419.60      376.29     71.62 o 
   2  -9  11     1605.24     1464.51    121.44 o 
   3  -9  11      252.43      297.14     69.64 o 
   4  -9  11      852.50      884.78     98.86 o 
  -4  -8  11      393.39      435.66     80.14 o 
  -3  -8  11     1422.01     1502.36    120.61 o 
  -2  -8  11      676.60      638.01     77.72 o 
  -1  -8  11      769.54      910.38     91.67 o 
   0  -8  11     1436.31     1396.85    113.25 o 
   1  -8  11      780.13      796.68     85.08 o 
   2  -8  11     1109.46     1136.01    102.87 o 
   3  -8  11     1609.65     1616.93    123.64 o 
   4  -8  11      321.95      338.39     70.85 o 
   5  -8  11      327.18      338.34     73.43 o 
  -5  -7  11      637.69      642.29     81.56 o 
  -4  -7  11      769.59      753.35     86.12 o 
  -3  -7  11      998.31      862.26     87.66 o 
  -2  -7  11      996.20     1029.78     63.81 o 
  -1  -7  11     1047.45     1070.54     63.57 o 
   0  -7  11      735.56      687.88     51.01 o 
   1  -7  11     1756.64     1772.31    119.35 o 
   2  -7  11      934.31      974.80     89.97 o 
   3  -7  11     1063.73     1121.29    100.18 o 
   4  -7  11     1260.39     1279.91    108.86 o 
   5  -7  11      548.24      671.89     84.42 o 
  -6  -6  11      399.47      440.39     79.81 o 
  -5  -6  11      324.38      340.59     69.32 o 
  -4  -6  11     1559.38     1325.01    107.82 o 
  -3  -6  11     1076.20     1089.89     79.15 o 
  -2  -6  11     1913.22     1921.80     84.38 o 
  -1  -6  11      985.68      911.21     57.89 o 
   0  -6  11     1739.42     1611.16    118.28 o 
   1  -6  11      240.88      278.84     38.96 o 
   2  -6  11     2229.03     2141.48    128.00 o 
   3  -6  11      833.51      802.93     58.68 o 
   4  -6  11     1261.91     1404.81    150.14 o 
   5  -6  11     1089.58     1052.96    110.62 o 
  -5  -5  11     1517.52     1559.86    117.43 o 
  -4  -5  11      350.29      340.98     45.61 o 
  -3  -5  11     4748.13     4724.28    136.02 o 
  -2  -5  11      632.61      592.01     70.69 o 
  -1  -5  11     3198.65     3228.96    152.03 o 
   0  -5  11      533.67      504.94     48.55 o 
   1  -5  11     1780.47     1783.80    108.01 o 
   2  -5  11      315.19      329.09     41.34 o 
   3  -5  11     1482.17     1606.00     78.79 o 
   4  -5  11      445.81      601.10     93.98 o 
   5  -5  11      759.82      872.37    106.94 o 
  -7  -4  11      434.68       -5.12     17.12 o 
  -6  -4  11     1594.74     1380.44    162.36 o 
  -5  -4  11      246.50      332.78     84.64 o 
  -4  -4  11     2114.25     2096.83    138.08 o 
  -3  -4  11      473.75      487.21     43.25 o 
  -2  -4  11     4158.04     4285.77    124.66 o 
  -1  -4  11      298.53      235.43     36.09 o 
   0  -4  11     5168.55     5220.83    209.62 o 
   1  -4  11       37.48       40.86     21.43 o 
   2  -4  11     1717.92     1788.14     80.07 o 
   3  -4  11      130.88       29.22     42.35 o 
   4  -4  11     1530.79     1970.15    141.38 o 
   5  -4  11      470.91      637.68     90.63 o 
  -8  -3  11      111.00      -11.44     11.44 o 
  -7  -3  11     2654.71     2526.98    100.34 o 
  -6  -3  11      378.85      419.48     34.97 o 
  -5  -3  11     2889.04     2777.10    104.67 o 
  -4  -3  11      167.74      141.61     44.90 o 
  -3  -3  11     3055.98     3087.09    104.42 o 
  -2  -3  11       16.59        7.90     15.20 o 
  -1  -3  11     3888.51     3927.42    115.38 o 
   0  -3  11      530.77      392.08     40.75 o 
   1  -3  11     3290.03     3412.34    108.10 o 
   2  -3  11      110.61      140.39     46.80 o 
   3  -3  11     1745.61     1962.19    143.68 o 
   4  -3  11       16.61      -18.62     42.13 o 
  -8  -2  11     1475.35     1553.29     81.10 o 
  -7  -2  11        3.35       -2.59     18.43 o 
  -6  -2  11     3477.50     3554.18    121.37 o 
  -5  -2  11       11.21       18.76     13.50 o 
  -4  -2  11     4321.45     4381.11    128.30 o 
  -3  -2  11        7.15       20.19     16.95 o 
  -2  -2  11     3517.81     3746.18    112.42 o 
  -1  -2  11       97.70      101.23     25.99 o 
   0  -2  11     4597.34     4981.58    130.03 o 
   1  -2  11       14.69       -1.48     27.63 o 
   2  -2  11     2012.08     2045.56    142.15 o 
   3  -2  11      147.20      158.79     58.49 o 
   4  -2  11      920.02     1094.49    118.20 o 
  -8  -1  11        1.72      -15.43     24.66 o 
  -7  -1  11     3476.00     3514.49     97.50 o 
  -6  -1  11      192.37      266.28     31.79 o 
  -5  -1  11     5187.29     5285.48    159.07 o 
  -4  -1  11       11.77       13.75     15.05 o 
  -3  -1  11     2604.06     2939.36     98.67 o 
  -2  -1  11      236.46      289.86     37.23 o 
  -1  -1  11     2853.01     2761.12    150.38 o 
   0  -1  11      174.66      205.03     51.41 o 
   1  -1  11     3185.10     3348.65    177.52 o 
   2  -1  11        2.40       52.07     38.78 o 
   3  -1  11     1700.77     1750.29    137.97 o 
  -9   0  11       23.71      -20.16     32.41 o 
  -8   0  11      957.82     1029.29     99.91 o 
  -7   0  11       70.63       80.99     28.25 o 
  -6   0  11     4255.30     4494.61    105.98 o 
  -5   0  11      142.91      146.40     22.22 o 
  -4   0  11     6234.15     6259.51    214.80 o 
  -3   0  11       71.43       75.32     17.21 o 
  -2   0  11     3369.51     3546.82    169.11 o 
  -1   0  11      115.84      109.68     41.85 o 
   0   0  11     3532.84     3529.08    179.49 o 
   1   0  11      218.19      194.05     57.29 o 
   2   0  11     2646.90     2890.75    175.16 o 
   3   0  11        2.10        3.02     42.18 o 
  -9   1  11     1674.03     1919.51    141.60 o 
  -8   1  11      102.37      148.34     54.10 o 
  -7   1  11     1413.56     1485.77     79.94 o 
  -6   1  11      729.07      821.61     59.04 o 
  -5   1  11     3071.34     3100.46    105.86 o 
  -4   1  11      442.51      383.35     65.83 o 
  -3   1  11     4039.37     4025.33    182.68 o 
  -2   1  11      214.99      312.30     61.85 o 
  -1   1  11     1972.78     1930.17    130.23 o 
   0   1  11       73.68      126.00     53.11 o 
   1   1  11     1438.63     1518.51    128.85 o 
   2   1  11      202.44       50.53     39.60 o 
  -9   2  11      200.44      210.97     60.86 o 
  -8   2  11     1110.13     1185.59    138.33 o 
  -7   2  11      371.97      336.54     47.87 o 
  -6   2  11     1919.33     1976.27     87.31 o 
  -5   2  11      717.54      859.60     57.74 o 
  -4   2  11     3169.59     2976.70    157.96 o 
  -3   2  11      723.94      699.19     81.07 o 
  -2   2  11     2855.66     2892.50    157.58 o 
  -1   2  11      270.66      351.63     72.67 o 
   0   2  11     1287.40     1298.97    115.95 o 
   1   2  11      303.85      -15.05     37.13 o 
  -9   3  11     1237.94     1296.99    116.17 o 
  -8   3  11      546.01      627.56     58.43 o 
  -7   3  11     2491.12     2513.10    102.87 o 
  -6   3  11      453.46      481.83     45.74 o 
  -5   3  11     1675.90     1822.73    125.12 o 
  -4   3  11     1534.83     1512.90    113.75 o 
  -3   3  11     2411.22     2388.46    145.39 o 
  -2   3  11     1878.20     1731.83    125.61 o 
  -1   3  11     2698.95     2494.30    155.71 o 
   0   3  11      402.76        1.92     34.22 o 
  -8   4  11     1033.50      969.21     77.80 o 
  -7   4  11      742.89      904.12     65.15 o 
  -6   4  11     1639.01     1818.78    128.58 o 
  -5   4  11      703.78      770.65     86.51 o 
  -4   4  11     1822.74     2101.42    135.55 o 
  -3   4  11     1600.17     1805.98    127.37 o 
  -2   4  11     2298.63     2051.82    139.23 o 
  -1   4  11      553.72       -6.48     28.01 o 
  -7   5  11     1429.90     1433.32    118.03 o 
  -6   5  11      925.41     1031.05     99.58 o 
  -5   5  11      843.48      811.24     89.69 o 
  -4   5  11      602.52      592.53     79.20 o 
  -3   5  11      721.59      578.30     82.88 o 
  -1  -9  12      192.82       -5.93     20.98 o 
   1  -9  12       34.83      -12.85     23.56 o 
  -2  -8  12      168.68      -12.25     22.96 o 
   0  -8  12      200.49      250.79     59.87 o 
   1  -8  12      820.22      903.18     93.92 o 
   2  -8  12      120.70       56.74     39.05 o 
   3  -8  12     1231.25     1085.86    105.24 o 
  -3  -7  12      578.67      102.87     41.80 o 
  -2  -7  12     1184.77     1330.01    197.76 o 
  -1  -7  12      154.58      143.85     48.99 o 
   0  -7  12      719.31      607.96     76.89 o 
   1  -7  12      360.54      385.46     71.84 o 
   2  -7  12     1109.86      833.15     87.50 o 
   3  -7  12      279.77      268.91     63.16 o 
   4  -7  12     1301.66     1255.85    112.65 o 
  -5  -6  12      282.61       21.53     19.28 o 
  -3  -6  12      845.30      827.78     63.27 o 
  -2  -6  12     1140.27     1105.78     68.30 o 
  -1  -6  12     1033.62     1144.19    107.16 o 
   0  -6  12      749.76      594.03     51.39 o 
   1  -6  12      822.43      788.02     58.25 o 
   2  -6  12      131.02      195.41     38.39 o 
   3  -6  12     1401.21     1329.84     76.43 o 
   4  -6  12       70.08       19.39     42.68 o 
  -4  -5  12      508.11      509.41     53.96 o 
  -3  -5  12     1751.34     1542.61     78.24 o 
  -2  -5  12     1375.45     1281.01     71.07 o 
  -1  -5  12      981.41     1027.02     63.25 o 
   0  -5  12     1182.18     1137.12     66.39 o 
   1  -5  12      418.03      514.21     47.88 o 
   2  -5  12      155.88      177.34     36.40 o 
   3  -5  12      532.26      566.71     90.35 o 
   4  -5  12      797.77      883.63    107.98 o 
  -6  -4  12     1136.15     1143.88     97.13 o 
  -5  -4  12      412.01      450.02     47.63 o 
  -4  -4  12     1388.40     1460.26     78.63 o 
  -3  -4  12      440.15      338.38     44.24 o 
  -2  -4  12     2112.21     2091.73     88.80 o 
  -1  -4  12      821.00      875.64     66.24 o 
   0  -4  12     1604.88     1553.17     96.94 o 
   1  -4  12      940.35      967.65     60.36 o 
   2  -4  12      757.76      756.15     93.65 o 
   3  -4  12      761.57      866.49    100.73 o 
   4  -4  12      350.85      364.76     84.53 o 
  -7  -3  12     1951.04     2207.44    157.36 o 
  -6  -3  12      274.65      274.05     34.14 o 
  -5  -3  12     1423.31     1572.55    117.87 o 
  -4  -3  12      125.57      118.42     30.80 o 
  -3  -3  12     1838.44     1752.21     83.93 o 
  -2  -3  12      120.97      152.59     30.25 o 
  -1  -3  12     3142.69     3136.91    263.17 o 
   0  -3  12     1103.28     1151.24     65.38 o 
   1  -3  12     1202.63     1407.23    115.62 o 
   2  -3  12      787.95      811.57     96.56 o 
   3  -3  12      266.88      197.95     58.93 o 
  -7  -2  12      141.84      180.97     30.21 o 
  -6  -2  12     3763.75     3736.01    105.50 o 
  -5  -2  12      318.34      341.32     34.87 o 
  -4  -2  12     2325.39     2407.21    174.80 o 
  -3  -2  12       62.85       67.17     24.37 o 
  -2  -2  12     1814.71     1916.36     82.57 o 
  -1  -2  12      203.19      186.85     49.60 o 
   0  -2  12     1773.94     1848.38    131.49 o 
   1  -2  12      506.22      506.02     88.32 o 
   2  -2  12      816.07      769.99     93.54 o 
   3  -2  12      502.99      302.69     79.26 o 
  -8  -1  12       75.98       74.64     43.34 o 
  -7  -1  12     2431.33     2567.89     85.51 o 
  -6  -1  12      137.00      112.10     22.94 o 
  -5  -1  12     3343.01     3482.52     91.96 o 
  -4  -1  12      103.16       75.20     18.97 o 
  -3  -1  12     2476.31     2433.76     70.58 o 
  -2  -1  12        8.77        3.95     25.76 o 
  -1  -1  12     1680.03     1778.35    127.92 o 
   0  -1  12       18.46       10.49     32.63 o 
   1  -1  12     2388.93     2479.85    162.19 o 
   2  -1  12      236.01      220.14     68.22 o 
  -8   0  12     1160.10     1107.83    105.62 o 
  -7   0  12       56.31       49.93     26.29 o 
  -6   0  12     2888.31     3154.14    131.43 o 
  -5   0  12       60.57       39.18     17.79 o 
  -4   0  12     3199.17     3299.99     85.23 o 
  -3   0  12        2.05       -4.72     24.61 o 
  -2   0  12     2061.77     1915.72    129.18 o 
  -1   0  12        2.41       10.77     31.36 o 
   0   0  12     1606.31     1623.91    129.62 o 
   1   0  12      130.45      135.28     54.27 o 
   2   0  12     1178.85     1305.29    126.44 o 
  -8   1  12       45.21       19.72     26.72 o 
  -7   1  12     2279.43     2401.26    141.54 o 
  -6   1  12       99.64       98.49     30.00 o 
  -5   1  12     2412.88     2422.65     96.90 o 
  -4   1  12      172.17      228.71     59.21 o 
  -3   1  12     2949.46     3106.27    169.50 o 
  -2   1  12        0.34       14.72     31.58 o 
  -1   1  12     1223.23     1347.47    115.62 o 
   0   1  12        0.81      -25.98     25.98 o 
  -7   2  12       45.52       41.49     25.36 o 
  -6   2  12     2068.40     2112.18     93.86 o 
  -5   2  12      384.72      425.83     76.13 o 
  -4   2  12     2577.45     2723.83    158.90 o 
  -3   2  12      226.04      219.70     59.10 o 
  -1   2  12        8.49       -6.48     32.02 o 
  -6   3  12      200.55      167.30     51.63 o 
  -5   3  12      937.45      901.92     95.35 o 
  -4   3  12      471.96      407.05     76.24 o 
  -2   3  12      296.23        5.05     27.46 o 
  -5   4  12      222.15       27.79     34.82 o 
  -1  -8  13      400.44       -4.56     19.00 o 
   0  -8  13       22.09       15.32     24.61 o 
   1  -8  13      928.31      969.64    102.76 o 
  -3  -7  13       46.30       25.54     21.75 o 
  -2  -7  13      685.30       26.14     34.66 o 
  -1  -7  13       16.51       27.46     34.11 o 
   0  -7  13      684.04      771.86     88.37 o 
   1  -7  13       16.38        5.16     33.17 o 
   2  -7  13     1445.78     1529.60    121.55 o 
  -4  -6  13      291.07       81.76    107.79 o 
  -3  -6  13     1525.56     1710.03    125.45 o 
  -2  -6  13      134.48      127.80     33.05 o 
  -1  -6  13     1066.77     1076.52     70.11 o 
   0  -6  13       19.51       34.97     23.46 o 
   1  -6  13      619.84      638.77     58.27 o 
   2  -6  13       24.47       22.88     23.65 o 
  -5  -5  13      328.44      463.46     81.95 o 
  -4  -5  13      546.22      600.40     87.85 o 
  -3  -5  13      191.45      217.36     38.89 o 
  -2  -5  13     1241.31     1319.81     76.52 o 
  -1  -5  13      104.99      121.27     35.04 o 
   0  -5  13     1558.79     1574.47     82.71 o 
   1  -5  13      331.07      310.65     45.14 o 
   2  -5  13      418.73      423.09     80.57 o 
  -5  -4  13      525.49      624.21     57.58 o 
  -4  -4  13      348.26      351.01     49.02 o 
  -3  -4  13      442.91      507.05    126.55 o 
  -2  -4  13      598.98      584.10     51.83 o 
  -1  -4  13     1299.39     1241.46     71.59 o 
   0  -4  13      119.87      185.62     34.59 o 
   1  -4  13     1742.47     1623.36    130.50 o 
   2  -4  13       73.13       84.86     47.24 o 
  -6  -3  13      253.63      264.69     35.71 o 
  -5  -3  13      573.08      579.36     42.24 o 
  -4  -3  13      604.18      585.08     52.68 o 
  -3  -3  13      537.41      530.15     49.86 o 
  -2  -3  13      955.15      754.58     56.90 o 
  -1  -3  13      538.36      564.15     50.53 o 
   0  -3  13     1187.98     1192.09    113.09 o 
   1  -3  13      373.19      416.16     79.26 o 
   2  -3  13      913.11      961.46    114.74 o 
  -6  -2  13     2353.84     2561.04     92.42 o 
  -5  -2  13      575.55      574.22     40.37 o 
  -4  -2  13      835.23      869.38     47.45 o 
  -3  -2  13      300.84      331.17     45.25 o 
  -2  -2  13      364.06      297.80     65.47 o 
  -1  -2  13      542.18      401.83     77.33 o 
   0  -2  13      813.09      912.79     98.64 o 
   1  -2  13     1068.43     1164.35    116.66 o 
  -7  -1  13      768.58      902.46     78.28 o 
  -6  -1  13      234.66      204.36     30.92 o 
  -5  -1  13     1314.22     1306.93     59.79 o 
  -4  -1  13      485.16      574.01     38.39 o 
  -3  -1  13     1440.33     1337.69    114.63 o 
  -2  -1  13      335.13      413.20     78.71 o 
  -1  -1  13      746.05      646.03     82.00 o 
   0  -1  13      730.31      826.07     96.12 o 
   1  -1  13      920.50      973.54    112.05 o 
  -7   0  13       19.01        8.14     27.65 o 
  -6   0  13     1653.11     1692.28    124.32 o 
  -5   0  13       99.59       75.52     22.65 o 
  -4   0  13     1840.16     1882.93    134.02 o 
  -3   0  13      743.15      627.41     80.74 o 
  -2   0  13      637.06      636.30     84.03 o 
  -1   0  13      314.29      281.21     68.82 o 
   0   0  13      482.24      575.72     98.59 o 
  -7   1  13     1040.32      963.55     97.66 o 
  -6   1  13       11.58        9.02     20.35 o 
  -4   1  13       64.98       -9.89     30.81 o 
  -2   1  13      317.65       11.53     26.03 o 
  -5   2  13       29.07      -18.18     21.20 o 
  -3   2  13        7.34        3.90     24.22 o 
  -1  -6  14     1167.72     1221.06     79.86 o 
  -3  -5  14        3.08       -1.58     21.34 o 
  -2  -5  14     1452.10     1571.18     89.36 o 
  -1  -5  14       12.13        3.53     24.06 o 
   0  -5  14     1943.88     2102.97    255.95 o 
  -4  -4  14       30.28       12.86     25.69 o 
  -3  -4  14      576.90      693.15     60.50 o 
  -2  -4  14      120.89       92.07     31.67 o 
  -1  -4  14     1579.12     1697.04     87.53 o 
   0  -4  14        4.84        9.23     41.58 o 
  -4  -3  14      511.70      573.54     57.16 o 
  -3  -3  14      104.45      128.62     34.48 o 
  -2  -3  14     1062.96     1012.59    103.59 o 
  -1  -3  14      189.71      168.73     54.16 o 
   0  -3  14     1654.96     1680.97    140.55 o 
  -5  -2  14      942.06      971.19     57.14 o 
  -4  -2  14      143.04      138.86     26.43 o 
  -3  -2  14      712.67      818.87     94.36 o 
  -2  -2  14      121.20      168.29     56.68 o 
  -1  -2  14      804.14      713.97     91.23 o 
  -5  -1  14      489.31      561.82     67.43 o 
  -4  -1  14     1289.42     1295.57    117.81 o 
  -3  -1  14      313.01      402.38     78.65 o 
  -2  -1  14      712.20      963.16    101.67 o 
                                                 
